# Supplementary material for: ProtFI, an efficient frailty-trained proteomics-based biomarker of aging, robustly predicts age-related decline
Source: Cell Rep Methods. 2026 Apr 10;6(5):101405. doi: 10.1016/j.crmeth.2026.101405 (PMC13198109; doi:10.1016/j.crmeth.2026.101405)
Supplement: Table S4. Results of association analyses in the UK Biobank, Rotterdam Study (multi-omics set), and Leiden Longevity Study, related to Figures 3–6 [file mmc2.csv]

Cohort	Outcome	Biomarker	Additional biomarker included in model	N	Ncases	HR (CI)	pFDR	Other biomarker HR (CI)	Other biomarker pFDR	N	Ncases	HR (CI)	pFDR	Other biomarker HR (CI)	Other biomarker pFDR
UK Biobank	All-cause mortality	ProtFI		2160	274	1.68 (1.52; 1.86)	1.81x10^-22			2075	256	1.71 (1.52; 1.93)	7.49x10^-18
UK Biobank	All-cause mortality	ProtMort		2160	274	1.83 (1.67; 2.0)	1.74x10^-36			2075	256	1.73 (1.54; 1.95)	4.24x10^-19
UK Biobank	All-cause mortality	EN-allprot-FI		2160	274	1.67 (1.51; 1.84)	2.48x10^-23			2075	256	1.68 (1.5; 1.89)	1.58x10^-18
UK Biobank	All-cause mortality	FNN-allprot-FI		2160	274	1.59 (1.46; 1.72)	1.16x10^-26			2075	256	1.59 (1.44; 1.75)	3.73x10^-19
UK Biobank	All-cause mortality	EN-allprot-mort		2160	274	2.03 (1.86; 2.22)	2.50x10^-55			2075	256	1.83 (1.64; 2.05)	2.17x10^-26
UK Biobank	All-cause mortality	FNN-allprot-mort		2160	274	1.95 (1.79; 2.12)	1.17x10^-49			2075	256	1.73 (1.55; 1.94)	5.79x10^-21
UK Biobank	All-cause mortality	EN-CMB-FI		2160	274	1.73 (1.57; 1.92)	2.71x10^-25			2075	256	1.76 (1.57; 1.98)	9.87x10^-21
UK Biobank	All-cause mortality	FNN-CMB-FI		2160	274	1.62 (1.48; 1.77)	2.51x10^-24			2075	256	1.62 (1.46; 1.8)	4.80x10^-19
UK Biobank	All-cause mortality	EN-CMB-mort		2160	274	1.78 (1.65; 1.93)	5.77x10^-48			2075	256	1.67 (1.51; 1.85)	5.84x10^-22
UK Biobank	All-cause mortality	FNN-CMB-mort		2160	274	1.94 (1.77; 2.12)	1.74x10^-45			2075	256	1.71 (1.53; 1.91)	2.40x10^-20
UK Biobank	All-cause mortality	FNN-FFS-FI		2160	274	1.62 (1.48; 1.78)	1.45x10^-23			2075	256	1.65 (1.48; 1.83)	1.74x10^-18
UK Biobank	All-cause mortality	FNN-FFS-mort		2160	274	1.71 (1.58; 1.86)	1.04x10^-37			2075	256	1.59 (1.43; 1.77)	1.69x10^-17
UK Biobank	All-cause mortality	PAC		2160	274	2.05 (1.82; 2.31)	1.59x10^-31			2075	256	2.05 (1.85; 2.28)	2.94x10^-39
UK Biobank	All-cause mortality	ProteinAge		2160	274	0.84 (0.69; 1.04)	0.15			2075	256	1.45 (1.28; 1.65)	3.95x10^-08
UK Biobank	All-cause mortality	ProteinAge20		2160	274	0.98 (0.8; 1.19)	0.85			2075	256	1.5 (1.3; 1.72)	3.04x10^-08
UK Biobank	All-cause mortality	MetaboHealth		2160	274	1.41 (1.27; 1.57)	7.55x10^-10			2075	256	1.37 (1.22; 1.53)	1.21x10^-07
UK Biobank	All-cause mortality	Protein Mortality Score		2160	274	1.79 (1.61; 1.99)	1.80x10^-25			2075	256	1.69 (1.53; 1.87)	3.08x10^-24
UK Biobank	All-cause mortality	Metabo Mortality Score		2160	274	1.22 (1.08; 1.38)	2.18x10^-03			2075	256	1.16 (1.02; 1.32)	0.03
UK Biobank	All-cause mortality	GDF15		2160	274	0.79 (0.71; 0.89)	2.80x10^-04			2075	256	0.93 (0.81; 1.06)	0.32
UK Biobank	Incident Cardiovascular disease	ProtFI		2063	191	1.33 (1.17; 1.52)	5.76x10^-05			1982	189	1.42 (1.22; 1.65)	1.93x10^-05
UK Biobank	Incident Cardiovascular disease	ProtMort		2063	191	1.39 (1.23; 1.57)	3.44x10^-07			1982	189	1.19 (1.03; 1.39)	0.04
UK Biobank	Incident Cardiovascular disease	EN-allprot-FI		2063	191	1.36 (1.21; 1.54)	1.84x10^-06			1982	189	1.45 (1.26; 1.68)	5.96x10^-07
UK Biobank	Incident Cardiovascular disease	FNN-allprot-FI		2063	191	1.31 (1.17; 1.45)	2.32x10^-06			1982	189	1.39 (1.22; 1.58)	1.13x10^-06
UK Biobank	Incident Cardiovascular disease	EN-allprot-mort		2063	191	1.44 (1.28; 1.62)	4.69x10^-09			1982	189	1.18 (1.02; 1.37)	0.04
UK Biobank	Incident Cardiovascular disease	FNN-allprot-mort		2063	191	1.47 (1.31; 1.65)	2.00x10^-10			1982	189	1.22 (1.06; 1.41)	0.01
UK Biobank	Incident Cardiovascular disease	EN-CMB-FI		2063	191	1.33 (1.16; 1.51)	5.54x10^-05			1982	189	1.41 (1.21; 1.64)	1.70x10^-05
UK Biobank	Incident Cardiovascular disease	FNN-CMB-FI		2063	191	1.34 (1.19; 1.5)	4.23x10^-06			1982	189	1.41 (1.23; 1.61)	1.24x10^-06
UK Biobank	Incident Cardiovascular disease	EN-CMB-mort		2063	191	1.42 (1.26; 1.6)	4.05x10^-08			1982	189	1.23 (1.07; 1.43)	9.52x10^-03
UK Biobank	Incident Cardiovascular disease	FNN-CMB-mort		2063	191	1.43 (1.26; 1.62)	5.09x10^-08			1982	189	1.18 (1.02; 1.37)	0.04
UK Biobank	Incident Cardiovascular disease	FNN-FFS-FI		2063	191	1.35 (1.2; 1.52)	2.52x10^-06			1982	189	1.45 (1.26; 1.66)	4.54x10^-07
UK Biobank	Incident Cardiovascular disease	FNN-FFS-mort		2063	191	1.34 (1.21; 1.5)	3.46x10^-07			1982	189	1.14 (0.99; 1.32)	0.09
UK Biobank	Incident Cardiovascular disease	PAC		2063	191	1.13 (0.96; 1.32)	0.20			1982	189	1.24 (1.08; 1.42)	4.05x10^-03
UK Biobank	Incident Cardiovascular disease	ProteinAge		2063	191	0.55 (0.44; 0.69)	5.05x10^-07			1982	189	1.12 (0.97; 1.29)	0.18
UK Biobank	Incident Cardiovascular disease	ProteinAge20		2063	191	0.63 (0.51; 0.78)	3.46x10^-05			1982	189	1.13 (0.97; 1.32)	0.15
UK Biobank	Incident Cardiovascular disease	MetaboHealth		2063	191	1.16 (1.01; 1.33)	0.07			1982	189	1.25 (1.08; 1.44)	4.90x10^-03
UK Biobank	Incident Cardiovascular disease	Protein Mortality Score		2063	191	1.18 (1.01; 1.38)	0.06			1982	189	1.28 (1.12; 1.46)	5.52x10^-04
UK Biobank	Incident Cardiovascular disease	Metabo Mortality Score		2063	191	1.08 (0.93; 1.25)	0.38			1982	189	1.08 (0.93; 1.25)	0.36
UK Biobank	Incident Cardiovascular disease	GDF15		2063	191	0.81 (0.7; 0.93)	6.92x10^-03			1982	189	0.98 (0.84; 1.14)	0.81
RS multi-omics set	All-cause mortality	ProtFI		583	38	1.53 (1.11; 2.11)	0.02			581	38	1.89 (1.28; 2.8)	2.92x10^-03
RS multi-omics set	All-cause mortality	ProtMort		583	38	1.71 (1.31; 2.23)	2.14x10^-04			581	38	1.83 (1.31; 2.55)	8.10x10^-04
RS multi-omics set	All-cause mortality	EN-CMB-FI		583	38	1.48 (1.09; 2.01)	0.02			581	38	1.71 (1.17; 2.5)	9.61x10^-03
RS multi-omics set	All-cause mortality	FNN-CMB-FI		583	38	1.39 (1.08; 1.79)	0.02			581	38	1.5 (1.09; 2.05)	0.02
RS multi-omics set	All-cause mortality	EN-CMB-mort		583	38	1.76 (1.36; 2.28)	5.41x10^-05			581	38	1.76 (1.28; 2.43)	1.12x10^-03
RS multi-omics set	All-cause mortality	FNN-CMB-mort		583	38	1.73 (1.32; 2.27)	1.80x10^-04			581	38	1.57 (1.14; 2.18)	0.01
RS multi-omics set	All-cause mortality	FNN-FFS-FI		583	38	1.55 (1.16; 2.06)	5.26x10^-03			581	38	1.89 (1.33; 2.67)	7.27x10^-04
RS multi-omics set	All-cause mortality	FNN-FFS-mort		583	38	1.6 (1.26; 2.03)	2.77x10^-04			581	38	1.64 (1.22; 2.2)	2.12x10^-03
RS multi-omics set	All-cause mortality	MetaboHealth		583	38	1.56 (1.16; 2.09)	6.33x10^-03			581	38	1.57 (1.14; 2.16)	9.96x10^-03
RS multi-omics set	All-cause mortality	DNAm Horvath		583	38	0.86 (0.59; 1.26)	0.49			581	38	1.23 (0.87; 1.76)	0.29
RS multi-omics set	All-cause mortality	DNAm Hannum		583	38	1.15 (0.78; 1.68)	0.53			581	38	1.57 (1.09; 2.28)	0.03
RS multi-omics set	All-cause mortality	DNAm GrimAge		583	38	1.08 (0.74; 1.56)	0.74			581	38	1.21 (0.78; 1.89)	0.45
RS multi-omics set	All-cause mortality	GDF15		583	38	1.57 (1.2; 2.06)	1.85x10^-03			581	38	1.72 (1.33; 2.23)	1.02x10^-04
RS multi-omics set	Incident Cardiovascular disease	ProtFI		528	36	1.12 (0.81; 1.57)	0.54			526	36	1.38 (0.93; 2.03)	0.15
RS multi-omics set	Incident Cardiovascular disease	ProtMort		528	36	1.22 (0.9; 1.64)	0.25			526	36	1.2 (0.83; 1.73)	0.37
RS multi-omics set	Incident Cardiovascular disease	EN-CMB-FI		528	36	1.17 (0.85; 1.63)	0.39			526	36	1.45 (0.97; 2.16)	0.10
RS multi-omics set	Incident Cardiovascular disease	FNN-CMB-FI		528	36	1.16 (0.86; 1.56)	0.38			526	36	1.36 (0.95; 1.93)	0.13
RS multi-omics set	Incident Cardiovascular disease	EN-CMB-mort		528	36	1.36 (1.02; 1.81)	0.06			526	36	1.4 (0.99; 1.99)	0.09
RS multi-omics set	Incident Cardiovascular disease	FNN-CMB-mort		528	36	1.46 (1.1; 1.95)	0.02			526	36	1.41 (0.99; 2.0)	0.08
RS multi-omics set	Incident Cardiovascular disease	FNN-FFS-FI		528	36	1.01 (0.72; 1.42)	0.95			526	36	1.19 (0.81; 1.74)	0.43
RS multi-omics set	Incident Cardiovascular disease	FNN-FFS-mort		528	36	1.18 (0.89; 1.58)	0.30			526	36	1.12 (0.79; 1.59)	0.58
RS multi-omics set	Incident Cardiovascular disease	MetaboHealth		528	36	0.97 (0.69; 1.36)	0.87			526	36	1.08 (0.77; 1.51)	0.72
RS multi-omics set	Incident Cardiovascular disease	DNAm Horvath		528	36	0.82 (0.57; 1.19)	0.35			526	36	1.35 (0.97; 1.87)	0.11
RS multi-omics set	Incident Cardiovascular disease	DNAm Hannum		528	36	0.61 (0.41; 0.91)	0.03			526	36	1.14 (0.8; 1.64)	0.51
RS multi-omics set	Incident Cardiovascular disease	DNAm GrimAge		528	36	0.62 (0.4; 0.95)	0.05			526	36	1.07 (0.66; 1.75)	0.81
RS multi-omics set	Incident Cardiovascular disease	GDF15		528	36	0.99 (0.71; 1.38)	0.95			526	36	1.2 (0.88; 1.64)	0.29
Leiden Longevity Study	All-cause mortality	ProtFI		495	92	1.66 (1.4; 1.97)	2.22x10^-08			482	88	1.65 (1.37; 1.99)	3.85x10^-07
Leiden Longevity Study	All-cause mortality	ProtMort		495	92	1.51 (1.29; 1.75)	4.27x10^-07			482	88	1.45 (1.22; 1.73)	5.59x10^-05
Leiden Longevity Study	All-cause mortality	EN-CMB-FI		495	92	1.41 (1.19; 1.68)	1.60x10^-04			482	88	1.41 (1.17; 1.69)	5.14x10^-04
Leiden Longevity Study	All-cause mortality	FNN-CMB-FI		495	92	1.4 (1.21; 1.63)	2.06x10^-05			482	88	1.37 (1.17; 1.61)	2.20x10^-04
Leiden Longevity Study	All-cause mortality	EN-CMB-mort		495	92	1.51 (1.27; 1.79)	4.80x10^-06			482	88	1.42 (1.17; 1.72)	7.11x10^-04
Leiden Longevity Study	All-cause mortality	FNN-CMB-mort		495	92	1.39 (1.17; 1.66)	4.43x10^-04			482	88	1.31 (1.08; 1.59)	0.01
Leiden Longevity Study	All-cause mortality	FNN-FFS-FI		495	92	1.58 (1.34; 1.86)	1.07x10^-07			482	88	1.59 (1.33; 1.91)	1.15x10^-06
Leiden Longevity Study	All-cause mortality	FNN-FFS-mort		495	92	1.46 (1.26; 1.69)	1.37x10^-06			482	88	1.4 (1.19; 1.65)	1.79x10^-04
Leiden Longevity Study	All-cause mortality	MetaboHealth		495	92	1.71 (1.41; 2.07)	1.26x10^-07			482	88	1.74 (1.43; 2.13)	1.27x10^-07
Leiden Longevity Study	All-cause mortality	GDF15		495	92	1.33 (1.17; 1.51)	3.00x10^-05			482	88	1.28 (1.12; 1.47)	6.57x10^-04
Leiden Longevity Study	Incident Cardiovascular disease	ProtFI		378	28	1.14 (0.8; 1.64)	0.52			369	28	1.08 (0.74; 1.58)	0.73
Leiden Longevity Study	Incident Cardiovascular disease	ProtMort		378	28	1.19 (0.86; 1.64)	0.34			369	28	1.25 (0.91; 1.72)	0.22
Leiden Longevity Study	Incident Cardiovascular disease	EN-CMB-FI		378	28	1.21 (0.86; 1.7)	0.34			369	28	1.13 (0.79; 1.61)	0.57
Leiden Longevity Study	Incident Cardiovascular disease	FNN-CMB-FI		378	28	1.27 (0.95; 1.7)	0.15			369	28	1.21 (0.88; 1.65)	0.28
Leiden Longevity Study	Incident Cardiovascular disease	EN-CMB-mort		378	28	1.24 (0.88; 1.75)	0.27			369	28	1.27 (0.9; 1.81)	0.22
Leiden Longevity Study	Incident Cardiovascular disease	FNN-CMB-mort		378	28	1.35 (0.97; 1.9)	0.11			369	28	1.37 (0.97; 1.94)	0.11
Leiden Longevity Study	Incident Cardiovascular disease	FNN-FFS-FI		378	28	1.22 (0.87; 1.71)	0.29			369	28	1.13 (0.79; 1.63)	0.55
Leiden Longevity Study	Incident Cardiovascular disease	FNN-FFS-mort		378	28	1.23 (0.92; 1.63)	0.21			369	28	1.25 (0.93; 1.67)	0.19
Leiden Longevity Study	Incident Cardiovascular disease	MetaboHealth		378	28	0.72 (0.46; 1.11)	0.18			369	28	0.75 (0.49; 1.16)	0.25
Leiden Longevity Study	Incident Cardiovascular disease	GDF15		378	28	1.07 (0.77; 1.47)	0.73			369	28	1.19 (0.89; 1.59)	0.28
UK Biobank	All-cause mortality	ProtFI	MetaboHealth	2160	274	1.62 (1.45; 1.81)	7.08x10^-17	1.17 (1.04; 1.32)	0.02	2075	256	1.61 (1.41; 1.83)	3.09x10^-12	1.17 (1.03; 1.32)	0.03
UK Biobank	All-cause mortality	ProtMort	MetaboHealth	2160	274	1.75 (1.58; 1.94)	3.88x10^-26	1.14 (1.02; 1.27)	0.05	2075	256	1.64 (1.44; 1.87)	8.26x10^-13	1.13 (0.99; 1.28)	0.11
UK Biobank	All-cause mortality	EN-allprot-FI	MetaboHealth	2160	274	1.6 (1.43; 1.78)	1.52x10^-16	1.16 (1.03; 1.3)	0.03	2075	256	1.59 (1.4; 1.8)	2.47x10^-12	1.14 (1.01; 1.29)	0.07
UK Biobank	All-cause mortality	FNN-allprot-FI	MetaboHealth	2160	274	1.54 (1.4; 1.7)	2.10x10^-18	1.11 (0.98; 1.25)	0.16	2075	256	1.51 (1.35; 1.7)	3.97x10^-12	1.11 (0.98; 1.26)	0.17
UK Biobank	All-cause mortality	EN-allprot-mort	MetaboHealth	2160	274	1.89 (1.72; 2.08)	1.71x10^-36	1.08 (0.97; 1.22)	0.25	2075	256	1.78 (1.57; 2.01)	5.79x10^-19	1.08 (0.95; 1.22)	0.36
UK Biobank	All-cause mortality	FNN-allprot-mort	MetaboHealth	2160	274	1.81 (1.64; 1.99)	9.77x10^-32	1.09 (0.97; 1.22)	0.22	2075	256	1.66 (1.46; 1.89)	4.50x10^-14	1.09 (0.96; 1.24)	0.26
UK Biobank	All-cause mortality	EN-CMB-FI	MetaboHealth	2160	274	1.68 (1.5; 1.89)	1.03x10^-18	1.13 (1.0; 1.27)	0.09	2075	256	1.67 (1.47; 1.9)	2.56x10^-14	1.13 (0.99; 1.28)	0.11
UK Biobank	All-cause mortality	FNN-CMB-FI	MetaboHealth	2160	274	1.55 (1.4; 1.71)	9.90x10^-17	1.16 (1.03; 1.31)	0.03	2075	256	1.53 (1.37; 1.72)	1.10x10^-12	1.16 (1.02; 1.31)	0.05
UK Biobank	All-cause mortality	EN-CMB-mort	MetaboHealth	2160	274	1.73 (1.58; 1.88)	2.23x10^-33	1.1 (0.98; 1.23)	0.16	2075	256	1.6 (1.43; 1.8)	6.36x10^-15	1.1 (0.97; 1.25)	0.20
UK Biobank	All-cause mortality	FNN-CMB-mort	MetaboHealth	2160	274	1.79 (1.62; 1.98)	2.03x10^-29	1.13 (1.01; 1.26)	0.07	2075	256	1.62 (1.44; 1.83)	4.34x10^-14	1.13 (1.0; 1.28)	0.08
UK Biobank	All-cause mortality	FNN-FFS-FI	MetaboHealth	2160	274	1.56 (1.41; 1.73)	5.85x10^-17	1.16 (1.03; 1.31)	0.03	2075	256	1.56 (1.38; 1.76)	1.59x10^-12	1.15 (1.02; 1.3)	0.05
UK Biobank	All-cause mortality	FNN-FFS-mort	MetaboHealth	2160	274	1.63 (1.49; 1.79)	8.57x10^-25	1.13 (1.01; 1.27)	0.06	2075	256	1.51 (1.34; 1.7)	4.24x10^-11	1.14 (1.0; 1.29)	0.09
UK Biobank	All-cause mortality	PAC	MetaboHealth	2160	274	2.04 (1.86; 2.23)	3.64x10^-51	1.06 (0.95; 1.19)	0.41	2075	256	2.03 (1.81; 2.29)	4.80x10^-31	1.02 (0.9; 1.16)	0.79
UK Biobank	All-cause mortality	ProteinAge	MetaboHealth	2160	274	1.43 (1.26; 1.63)	9.23x10^-08	1.46 (1.31; 1.62)	2.58x10^-11	2075	256	1.46 (1.29; 1.66)	1.88x10^-08	1.4 (1.24; 1.57)	1.09x10^-07
UK Biobank	All-cause mortality	ProteinAge20	MetaboHealth	2160	274	1.49 (1.3; 1.71)	4.89x10^-08	1.41 (1.27; 1.57)	5.64x10^-10	2075	256	1.46 (1.27; 1.67)	2.44x10^-07	1.34 (1.2; 1.5)	2.67x10^-06
UK Biobank	All-cause mortality	Protein Mortality Score	MetaboHealth	2160	274	1.73 (1.59; 1.89)	4.51x10^-35	1.14 (1.02; 1.27)	0.05	2075	256	1.62 (1.45; 1.81)	2.55x10^-17	1.12 (0.99; 1.27)	0.13
UK Biobank	All-cause mortality	Metabo Mortality Score	MetaboHealth	2160	274	1.06 (0.93; 1.21)	0.46	1.41 (1.25; 1.59)	1.06x10^-07	2075	256	1.0 (0.87; 1.15)	1.00	1.37 (1.21; 1.56)	6.61x10^-06
UK Biobank	All-cause mortality	GDF15	MetaboHealth	2160	274	0.81 (0.72; 0.91)	7.84x10^-04	1.43 (1.29; 1.59)	3.82x10^-11	2075	256	0.94 (0.82; 1.07)	0.40	1.37 (1.22; 1.53)	2.82x10^-07
UK Biobank	Incident Cardiovascular disease	ProtFI	MetaboHealth	2063	191	1.38 (1.2; 1.59)	1.71x10^-05	1.05 (0.9; 1.22)	0.63	1982	189	1.35 (1.15; 1.59)	6.40x10^-04	1.13 (0.97; 1.32)	0.18
UK Biobank	Incident Cardiovascular disease	ProtMort	MetaboHealth	2063	191	1.37 (1.2; 1.56)	4.92x10^-06	1.08 (0.94; 1.25)	0.38	1982	189	1.11 (0.94; 1.31)	0.25	1.2 (1.03; 1.4)	0.04
UK Biobank	Incident Cardiovascular disease	EN-allprot-FI	MetaboHealth	2063	191	1.4 (1.22; 1.59)	1.74x10^-06	1.03 (0.89; 1.2)	0.73	1982	189	1.4 (1.2; 1.63)	3.84x10^-05	1.11 (0.95; 1.29)	0.28
UK Biobank	Incident Cardiovascular disease	FNN-allprot-FI	MetaboHealth	2063	191	1.35 (1.2; 1.51)	1.43x10^-06	1.01 (0.87; 1.18)	0.93	1982	189	1.34 (1.16; 1.55)	1.19x10^-04	1.09 (0.93; 1.28)	0.36
UK Biobank	Incident Cardiovascular disease	EN-allprot-mort	MetaboHealth	2063	191	1.32 (1.17; 1.5)	3.88x10^-05	1.09 (0.94; 1.26)	0.36	1982	189	1.1 (0.94; 1.29)	0.27	1.2 (1.03; 1.4)	0.04
UK Biobank	Incident Cardiovascular disease	FNN-allprot-mort	MetaboHealth	2063	191	1.36 (1.2; 1.55)	3.59x10^-06	1.07 (0.92; 1.23)	0.49	1982	189	1.14 (0.98; 1.34)	0.13	1.18 (1.01; 1.38)	0.08
UK Biobank	Incident Cardiovascular disease	EN-CMB-FI	MetaboHealth	2063	191	1.37 (1.19; 1.58)	2.54x10^-05	1.04 (0.89; 1.21)	0.68	1982	189	1.35 (1.14; 1.58)	7.00x10^-04	1.12 (0.96; 1.31)	0.22
UK Biobank	Incident Cardiovascular disease	FNN-CMB-FI	MetaboHealth	2063	191	1.37 (1.2; 1.55)	3.93x10^-06	1.03 (0.89; 1.2)	0.74	1982	189	1.36 (1.17; 1.57)	9.01x10^-05	1.1 (0.95; 1.29)	0.29
UK Biobank	Incident Cardiovascular disease	EN-CMB-mort	MetaboHealth	2063	191	1.38 (1.21; 1.57)	4.21x10^-06	1.06 (0.92; 1.23)	0.51	1982	189	1.15 (0.98; 1.35)	0.13	1.18 (1.01; 1.38)	0.08
UK Biobank	Incident Cardiovascular disease	FNN-CMB-mort	MetaboHealth	2063	191	1.32 (1.16; 1.51)	9.82x10^-05	1.1 (0.95; 1.26)	0.28	1982	189	1.11 (0.95; 1.3)	0.23	1.2 (1.03; 1.4)	0.04
UK Biobank	Incident Cardiovascular disease	FNN-FFS-FI	MetaboHealth	2063	191	1.4 (1.23; 1.59)	1.09x10^-06	1.02 (0.88; 1.19)	0.83	1982	189	1.4 (1.2; 1.62)	3.49x10^-05	1.1 (0.94; 1.28)	0.31
UK Biobank	Incident Cardiovascular disease	FNN-FFS-mort	MetaboHealth	2063	191	1.3 (1.16; 1.47)	3.03x10^-05	1.08 (0.94; 1.25)	0.36	1982	189	1.06 (0.91; 1.24)	0.48	1.22 (1.04; 1.42)	0.03
UK Biobank	Incident Cardiovascular disease	PAC	MetaboHealth	2063	191	1.35 (1.2; 1.52)	9.20x10^-07	1.07 (0.93; 1.24)	0.42	1982	189	1.17 (1.01; 1.35)	0.06	1.17 (1.01; 1.37)	0.08
UK Biobank	Incident Cardiovascular disease	ProteinAge	MetaboHealth	2063	191	1.1 (0.95; 1.27)	0.26	1.2 (1.05; 1.38)	0.02	1982	189	1.11 (0.96; 1.29)	0.20	1.24 (1.08; 1.44)	8.09x10^-03
UK Biobank	Incident Cardiovascular disease	ProteinAge20	MetaboHealth	2063	191	1.13 (0.96; 1.32)	0.18	1.19 (1.04; 1.37)	0.03	1982	189	1.11 (0.95; 1.3)	0.22	1.24 (1.07; 1.43)	0.01
UK Biobank	Incident Cardiovascular disease	Protein Mortality Score	MetaboHealth	2063	191	1.38 (1.23; 1.56)	2.34x10^-07	1.07 (0.93; 1.24)	0.43	1982	189	1.22 (1.06; 1.4)	0.01	1.16 (0.99; 1.35)	0.11
UK Biobank	Incident Cardiovascular disease	Metabo Mortality Score	MetaboHealth	2063	191	1.04 (0.89; 1.22)	0.67	1.19 (1.02; 1.38)	0.06	1982	189	0.99 (0.84; 1.16)	0.89	1.25 (1.07; 1.46)	0.01
UK Biobank	Incident Cardiovascular disease	GDF15	MetaboHealth	2063	191	0.83 (0.72; 0.95)	0.01	1.2 (1.05; 1.38)	0.02	1982	189	0.98 (0.84; 1.14)	0.84	1.25 (1.08; 1.44)	7.47x10^-03
RS multi-omics set	All-cause mortality	ProtFI	MetaboHealth	583	38	1.36 (0.97; 1.92)	0.11	1.53 (1.11; 2.1)	0.02	581	38	1.66 (1.1; 2.51)	0.03	1.36 (0.98; 1.9)	0.13
RS multi-omics set	All-cause mortality	ProtMort	MetaboHealth	583	38	1.59 (1.17; 2.15)	5.77x10^-03	1.33 (0.96; 1.84)	0.14	581	38	1.63 (1.14; 2.35)	0.01	1.3 (0.92; 1.83)	0.21
RS multi-omics set	All-cause mortality	EN-CMB-FI	MetaboHealth	583	38	1.31 (0.94; 1.83)	0.15	1.54 (1.12; 2.11)	0.02	581	38	1.53 (1.03; 2.28)	0.06	1.4 (1.01; 1.95)	0.08
RS multi-omics set	All-cause mortality	FNN-CMB-FI	MetaboHealth	583	38	1.24 (0.94; 1.65)	0.18	1.56 (1.14; 2.14)	0.01	581	38	1.36 (0.97; 1.91)	0.11	1.44 (1.04; 2.01)	0.06
RS multi-omics set	All-cause mortality	EN-CMB-mort	MetaboHealth	583	38	1.61 (1.17; 2.22)	6.09x10^-03	1.27 (0.89; 1.82)	0.27	581	38	1.55 (1.08; 2.24)	0.03	1.28 (0.89; 1.86)	0.27
RS multi-omics set	All-cause mortality	FNN-CMB-mort	MetaboHealth	583	38	1.48 (1.09; 2.0)	0.02	1.39 (0.99; 1.96)	0.10	581	38	1.37 (0.97; 1.93)	0.10	1.4 (0.99; 1.99)	0.11
RS multi-omics set	All-cause mortality	FNN-FFS-FI	MetaboHealth	583	38	1.4 (1.03; 1.89)	0.05	1.53 (1.12; 2.09)	0.02	581	38	1.71 (1.2; 2.46)	6.39x10^-03	1.38 (0.99; 1.91)	0.10
RS multi-omics set	All-cause mortality	FNN-FFS-mort	MetaboHealth	583	38	1.47 (1.12; 1.92)	9.12x10^-03	1.37 (1.0; 1.89)	0.10	581	38	1.48 (1.07; 2.04)	0.03	1.34 (0.96; 1.89)	0.15
RS multi-omics set	All-cause mortality	DNAm Horvath	MetaboHealth	583	38	1.1 (0.79; 1.55)	0.61	1.67 (1.25; 2.23)	1.84x10^-03	581	38	1.18 (0.83; 1.69)	0.40	1.54 (1.12; 2.12)	0.02
RS multi-omics set	All-cause mortality	DNAm Hannum	MetaboHealth	583	38	1.67 (1.17; 2.39)	9.42x10^-03	1.63 (1.22; 2.18)	3.42x10^-03	581	38	1.62 (1.11; 2.36)	0.02	1.6 (1.16; 2.19)	0.01
RS multi-omics set	All-cause mortality	DNAm GrimAge	MetaboHealth	583	38	1.26 (0.9; 1.76)	0.22	1.57 (1.15; 2.14)	0.01	581	38	1.06 (0.67; 1.69)	0.82	1.56 (1.12; 2.16)	0.02
RS multi-omics set	All-cause mortality	GDF15	MetaboHealth	583	38	1.45 (1.1; 1.9)	0.01	1.34 (0.96; 1.89)	0.15	581	38	1.54 (1.14; 2.07)	9.17x10^-03	1.27 (0.9; 1.8)	0.26
RS multi-omics set	Incident Cardiovascular disease	ProtFI	MetaboHealth	528	36	1.21 (0.85; 1.73)	0.33	1.02 (0.71; 1.47)	0.94	526	36	1.39 (0.91; 2.12)	0.17	0.97 (0.68; 1.39)	0.92
RS multi-omics set	Incident Cardiovascular disease	ProtMort	MetaboHealth	528	36	1.3 (0.93; 1.8)	0.17	0.98 (0.68; 1.41)	0.94	526	36	1.2 (0.8; 1.78)	0.43	1.01 (0.7; 1.45)	0.98
RS multi-omics set	Incident Cardiovascular disease	EN-CMB-FI	MetaboHealth	528	36	1.25 (0.89; 1.76)	0.25	1.02 (0.71; 1.46)	0.96	526	36	1.46 (0.96; 2.22)	0.11	0.98 (0.69; 1.39)	0.94
RS multi-omics set	Incident Cardiovascular disease	FNN-CMB-FI	MetaboHealth	528	36	1.19 (0.88; 1.61)	0.32	1.04 (0.73; 1.48)	0.87	526	36	1.35 (0.94; 1.95)	0.14	1.01 (0.72; 1.42)	0.97
RS multi-omics set	Incident Cardiovascular disease	EN-CMB-mort	MetaboHealth	528	36	1.44 (1.04; 1.99)	0.05	0.93 (0.64; 1.35)	0.77	526	36	1.44 (0.98; 2.12)	0.09	0.94 (0.65; 1.37)	0.82
RS multi-omics set	Incident Cardiovascular disease	FNN-CMB-mort	MetaboHealth	528	36	1.45 (1.05; 1.99)	0.04	0.95 (0.66; 1.38)	0.86	526	36	1.42 (0.98; 2.06)	0.10	0.98 (0.68; 1.4)	0.93
RS multi-omics set	Incident Cardiovascular disease	FNN-FFS-FI	MetaboHealth	528	36	1.06 (0.74; 1.51)	0.79	1.08 (0.76; 1.55)	0.74	526	36	1.18 (0.79; 1.76)	0.48	1.03 (0.72; 1.47)	0.91
RS multi-omics set	Incident Cardiovascular disease	FNN-FFS-mort	MetaboHealth	528	36	1.22 (0.9; 1.67)	0.25	1.01 (0.7; 1.45)	0.98	526	36	1.1 (0.75; 1.61)	0.66	1.04 (0.72; 1.5)	0.89
RS multi-omics set	Incident Cardiovascular disease	DNAm Horvath	MetaboHealth	528	36	1.37 (1.0; 1.88)	0.08	1.06 (0.77; 1.47)	0.78	526	36	1.34 (0.97; 1.87)	0.12	1.04 (0.74; 1.45)	0.89
RS multi-omics set	Incident Cardiovascular disease	DNAm Hannum	MetaboHealth	528	36	1.12 (0.79; 1.58)	0.57	1.1 (0.79; 1.53)	0.67	526	36	1.14 (0.8; 1.64)	0.52	1.07 (0.76; 1.51)	0.76
RS multi-omics set	Incident Cardiovascular disease	DNAm GrimAge	MetaboHealth	528	36	1.11 (0.79; 1.57)	0.59	1.07 (0.76; 1.52)	0.77	526	36	1.05 (0.63; 1.74)	0.88	1.07 (0.75; 1.52)	0.78
RS multi-omics set	Incident Cardiovascular disease	GDF15	MetaboHealth	528	36	1.21 (0.89; 1.66)	0.27	1.01 (0.7; 1.45)	0.99	526	36	1.21 (0.85; 1.71)	0.34	1.0 (0.69; 1.44)	0.99
Leiden Longevity Study	All-cause mortality	ProtFI	MetaboHealth	495	92	1.4 (1.15; 1.71)	1.70x10^-03	1.48 (1.19; 1.84)	1.46x10^-03	482	88	1.37 (1.1; 1.7)	8.33x10^-03	1.51 (1.2; 1.9)	1.57x10^-03
Leiden Longevity Study	All-cause mortality	ProtMort	MetaboHealth	495	92	1.32 (1.12; 1.56)	2.24x10^-03	1.54 (1.25; 1.9)	2.64x10^-04	482	88	1.24 (1.02; 1.5)	0.05	1.6 (1.28; 1.99)	1.51x10^-04
Leiden Longevity Study	All-cause mortality	EN-CMB-FI	MetaboHealth	495	92	1.21 (1.0; 1.46)	0.08	1.6 (1.3; 1.97)	4.59x10^-05	482	88	1.18 (0.96; 1.45)	0.16	1.63 (1.3; 2.03)	7.68x10^-05
Leiden Longevity Study	All-cause mortality	FNN-CMB-FI	MetaboHealth	495	92	1.26 (1.06; 1.49)	0.02	1.58 (1.29; 1.93)	5.03x10^-05	482	88	1.21 (1.0; 1.45)	0.07	1.61 (1.3; 2.0)	6.02x10^-05
Leiden Longevity Study	All-cause mortality	EN-CMB-mort	MetaboHealth	495	92	1.32 (1.1; 1.58)	5.53x10^-03	1.58 (1.29; 1.94)	5.42x10^-05	482	88	1.21 (0.98; 1.49)	0.11	1.64 (1.33; 2.03)	2.67x10^-05
Leiden Longevity Study	All-cause mortality	FNN-CMB-mort	MetaboHealth	495	92	1.22 (1.02; 1.47)	0.05	1.63 (1.33; 1.99)	8.83x10^-06	482	88	1.12 (0.91; 1.37)	0.34	1.68 (1.36; 2.08)	6.68x10^-06
Leiden Longevity Study	All-cause mortality	FNN-FFS-FI	MetaboHealth	495	92	1.37 (1.14; 1.65)	1.90x10^-03	1.52 (1.23; 1.87)	3.95x10^-04	482	88	1.38 (1.12; 1.69)	5.04x10^-03	1.54 (1.24; 1.92)	4.63x10^-04
Leiden Longevity Study	All-cause mortality	FNN-FFS-mort	MetaboHealth	495	92	1.29 (1.09; 1.51)	4.41x10^-03	1.57 (1.28; 1.92)	8.76x10^-05	482	88	1.21 (1.01; 1.46)	0.07	1.62 (1.31; 2.01)	5.60x10^-05
Leiden Longevity Study	All-cause mortality	GDF15	MetaboHealth	495	92	1.18 (1.03; 1.36)	0.03	1.6 (1.3; 1.97)	5.13x10^-05	482	88	1.1 (0.95; 1.28)	0.25	1.65 (1.33; 2.06)	3.68x10^-05
Leiden Longevity Study	Incident Cardiovascular disease	ProtFI	MetaboHealth	378	28	1.31 (0.89; 1.93)	0.22	0.72 (0.46; 1.13)	0.23	369	28	1.21 (0.8; 1.82)	0.42	0.71 (0.45; 1.12)	0.21
Leiden Longevity Study	Incident Cardiovascular disease	ProtMort	MetaboHealth	378	28	1.38 (1.0; 1.92)	0.08	0.72 (0.46; 1.12)	0.22	369	28	1.4 (0.99; 1.97)	0.08	0.66 (0.41; 1.05)	0.14
Leiden Longevity Study	Incident Cardiovascular disease	EN-CMB-FI	MetaboHealth	378	28	1.33 (0.94; 1.89)	0.16	0.73 (0.48; 1.12)	0.23	369	28	1.23 (0.85; 1.78)	0.33	0.71 (0.46; 1.11)	0.20
Leiden Longevity Study	Incident Cardiovascular disease	FNN-CMB-FI	MetaboHealth	378	28	1.31 (1.01; 1.71)	0.06	0.77 (0.52; 1.14)	0.28	369	28	1.25 (0.94; 1.65)	0.18	0.73 (0.48; 1.1)	0.21
Leiden Longevity Study	Incident Cardiovascular disease	EN-CMB-mort	MetaboHealth	378	28	1.4 (0.99; 1.99)	0.09	0.73 (0.47; 1.13)	0.23	369	28	1.42 (0.98; 2.05)	0.10	0.67 (0.42; 1.06)	0.15
Leiden Longevity Study	Incident Cardiovascular disease	FNN-CMB-mort	MetaboHealth	378	28	1.43 (1.02; 2.01)	0.06	0.74 (0.49; 1.14)	0.25	369	28	1.47 (1.03; 2.09)	0.05	0.68 (0.44; 1.07)	0.16
Leiden Longevity Study	Incident Cardiovascular disease	FNN-FFS-FI	MetaboHealth	378	28	1.32 (0.95; 1.84)	0.14	0.73 (0.48; 1.12)	0.23	369	28	1.23 (0.86; 1.76)	0.30	0.71 (0.46; 1.1)	0.20
Leiden Longevity Study	Incident Cardiovascular disease	FNN-FFS-mort	MetaboHealth	378	28	1.36 (1.02; 1.83)	0.06	0.72 (0.46; 1.12)	0.22	369	28	1.36 (1.0; 1.85)	0.07	0.67 (0.42; 1.06)	0.15
Leiden Longevity Study	Incident Cardiovascular disease	GDF15	MetaboHealth	378	28	1.27 (0.95; 1.7)	0.16	0.73 (0.46; 1.14)	0.25	369	28	1.35 (0.98; 1.85)	0.10	0.66 (0.41; 1.06)	0.15
UK Biobank	All-cause mortality	ProtFI	GDF15	2160	274	1.74 (1.57; 1.92)	1.38x10^-26	0.81 (0.72; 0.91)	1.07x10^-03	2075	256	1.73 (1.53; 1.95)	5.07x10^-18	0.9 (0.79; 1.03)	0.20
UK Biobank	All-cause mortality	ProtMort	GDF15	2160	274	1.83 (1.67; 2.01)	4.32x10^-35	0.93 (0.83; 1.05)	0.36	2075	256	1.73 (1.54; 1.95)	5.28x10^-19	0.95 (0.83; 1.08)	0.49
UK Biobank	All-cause mortality	EN-allprot-FI	GDF15	2160	274	1.69 (1.53; 1.86)	1.14x10^-25	0.83 (0.74; 0.94)	6.18x10^-03	2075	256	1.68 (1.5; 1.88)	2.22x10^-18	0.95 (0.84; 1.08)	0.55
UK Biobank	All-cause mortality	FNN-allprot-FI	GDF15	2160	274	1.6 (1.48; 1.73)	8.86x10^-30	0.84 (0.75; 0.94)	7.38x10^-03	2075	256	1.58 (1.43; 1.75)	4.81x10^-19	0.95 (0.83; 1.07)	0.48
UK Biobank	All-cause mortality	EN-allprot-mort	GDF15	2160	274	1.94 (1.78; 2.12)	6.18x10^-48	0.9 (0.81; 1.01)	0.14	2075	256	1.84 (1.65; 2.06)	2.20x10^-26	0.93 (0.82; 1.05)	0.34
UK Biobank	All-cause mortality	FNN-allprot-mort	GDF15	2160	274	1.86 (1.7; 2.03)	1.23x10^-42	0.92 (0.82; 1.03)	0.21	2075	256	1.74 (1.55; 1.95)	6.78x10^-21	0.94 (0.83; 1.07)	0.45
UK Biobank	All-cause mortality	EN-CMB-FI	GDF15	2160	274	1.78 (1.61; 1.96)	3.26x10^-29	0.82 (0.73; 0.92)	2.01x10^-03	2075	256	1.77 (1.57; 1.99)	8.41x10^-21	0.92 (0.81; 1.05)	0.31
UK Biobank	All-cause mortality	FNN-CMB-FI	GDF15	2160	274	1.64 (1.5; 1.79)	5.95x10^-27	0.83 (0.74; 0.93)	5.29x10^-03	2075	256	1.62 (1.46; 1.8)	6.07x10^-19	0.95 (0.83; 1.07)	0.49
UK Biobank	All-cause mortality	EN-CMB-mort	GDF15	2160	274	1.78 (1.64; 1.92)	3.20x10^-45	0.89 (0.8; 1.0)	0.10	2075	256	1.68 (1.52; 1.86)	4.59x10^-22	0.91 (0.8; 1.04)	0.25
UK Biobank	All-cause mortality	FNN-CMB-mort	GDF15	2160	274	1.85 (1.69; 2.03)	4.70x10^-39	0.91 (0.81; 1.02)	0.16	2075	256	1.71 (1.53; 1.91)	2.59x10^-20	0.94 (0.83; 1.07)	0.43
UK Biobank	All-cause mortality	FNN-FFS-FI	GDF15	2160	274	1.66 (1.52; 1.82)	3.39x10^-27	0.81 (0.72; 0.91)	1.23x10^-03	2075	256	1.66 (1.48; 1.85)	1.45x10^-18	0.91 (0.8; 1.04)	0.26
UK Biobank	All-cause mortality	FNN-FFS-mort	GDF15	2160	274	1.69 (1.56; 1.84)	1.45x10^-34	0.92 (0.82; 1.04)	0.26	2075	256	1.59 (1.43; 1.77)	2.10x10^-17	0.95 (0.83; 1.07)	0.48
UK Biobank	All-cause mortality	PAC	GDF15	2160	274	2.07 (1.9; 2.25)	3.48x10^-63	0.94 (0.84; 1.05)	0.37	2075	256	2.05 (1.85; 2.28)	4.72x10^-39	0.95 (0.83; 1.08)	0.52
UK Biobank	All-cause mortality	ProteinAge	GDF15	2160	274	1.43 (1.26; 1.62)	8.21x10^-08	0.8 (0.71; 0.9)	7.52x10^-04	2075	256	1.45 (1.28; 1.65)	3.70x10^-08	0.92 (0.81; 1.05)	0.33
UK Biobank	All-cause mortality	ProteinAge20	GDF15	2160	274	1.54 (1.35; 1.77)	1.75x10^-09	0.79 (0.7; 0.89)	4.14x10^-04	2075	256	1.5 (1.31; 1.72)	2.09x10^-08	0.91 (0.8; 1.04)	0.23
UK Biobank	All-cause mortality	MetaboHealth	GDF15	2160	274	1.43 (1.29; 1.59)	2.26x10^-11	0.81 (0.72; 0.91)	1.23x10^-03	2075	256	1.37 (1.22; 1.53)	1.48x10^-07	0.94 (0.82; 1.07)	0.44
UK Biobank	All-cause mortality	Protein Mortality Score	GDF15	2160	274	1.81 (1.67; 1.96)	6.70x10^-47	0.85 (0.76; 0.95)	0.01	2075	256	1.72 (1.55; 1.9)	1.90x10^-24	0.88 (0.78; 1.0)	0.11
UK Biobank	All-cause mortality	Metabo Mortality Score	GDF15	2160	274	1.24 (1.1; 1.4)	9.30x10^-04	0.81 (0.72; 0.92)	2.03x10^-03	2075	256	1.16 (1.02; 1.32)	0.04	0.93 (0.82; 1.06)	0.39
UK Biobank	Incident Cardiovascular disease	ProtFI	GDF15	2063	191	1.4 (1.24; 1.59)	5.06x10^-07	0.84 (0.73; 0.96)	0.03	1982	189	1.42 (1.22; 1.65)	1.97x10^-05	0.98 (0.84; 1.15)	0.89
UK Biobank	Incident Cardiovascular disease	ProtMort	GDF15	2063	191	1.37 (1.21; 1.55)	2.43x10^-06	0.9 (0.78; 1.04)	0.24	1982	189	1.19 (1.02; 1.39)	0.04	0.99 (0.85; 1.16)	0.94
UK Biobank	Incident Cardiovascular disease	EN-allprot-FI	GDF15	2063	191	1.41 (1.25; 1.58)	5.32x10^-08	0.84 (0.73; 0.97)	0.04	1982	189	1.45 (1.26; 1.68)	6.20x10^-07	1.0 (0.86; 1.16)	0.99
UK Biobank	Incident Cardiovascular disease	FNN-allprot-FI	GDF15	2063	191	1.34 (1.22; 1.49)	2.69x10^-08	0.85 (0.74; 0.97)	0.04	1982	189	1.39 (1.22; 1.58)	1.19x10^-06	1.0 (0.86; 1.17)	1.00
UK Biobank	Incident Cardiovascular disease	EN-allprot-mort	GDF15	2063	191	1.33 (1.18; 1.51)	9.34x10^-06	0.88 (0.76; 1.01)	0.12	1982	189	1.18 (1.02; 1.37)	0.04	0.99 (0.85; 1.15)	0.90
UK Biobank	Incident Cardiovascular disease	FNN-allprot-mort	GDF15	2063	191	1.37 (1.21; 1.54)	9.05x10^-07	0.89 (0.77; 1.02)	0.17	1982	189	1.22 (1.06; 1.41)	0.01	0.99 (0.85; 1.16)	0.95
UK Biobank	Incident Cardiovascular disease	EN-CMB-FI	GDF15	2063	191	1.39 (1.23; 1.58)	8.78x10^-07	0.84 (0.73; 0.97)	0.03	1982	189	1.41 (1.21; 1.64)	1.77x10^-05	0.99 (0.85; 1.16)	0.95
UK Biobank	Incident Cardiovascular disease	FNN-CMB-FI	GDF15	2063	191	1.37 (1.23; 1.54)	1.29x10^-07	0.85 (0.74; 0.97)	0.04	1982	189	1.41 (1.23; 1.61)	1.28x10^-06	1.0 (0.86; 1.17)	0.97
UK Biobank	Incident Cardiovascular disease	EN-CMB-mort	GDF15	2063	191	1.38 (1.22; 1.56)	9.62x10^-07	0.89 (0.77; 1.02)	0.16	1982	189	1.23 (1.06; 1.43)	9.80x10^-03	0.99 (0.85; 1.15)	0.91
UK Biobank	Incident Cardiovascular disease	FNN-CMB-mort	GDF15	2063	191	1.33 (1.17; 1.51)	3.44x10^-05	0.88 (0.76; 1.01)	0.12	1982	189	1.18 (1.02; 1.37)	0.04	0.99 (0.85; 1.15)	0.91
UK Biobank	Incident Cardiovascular disease	FNN-FFS-FI	GDF15	2063	191	1.41 (1.25; 1.58)	1.87x10^-08	0.84 (0.73; 0.96)	0.03	1982	189	1.45 (1.26; 1.66)	4.66x10^-07	0.99 (0.85; 1.15)	0.91
UK Biobank	Incident Cardiovascular disease	FNN-FFS-mort	GDF15	2063	191	1.31 (1.17; 1.47)	1.21x10^-05	0.89 (0.77; 1.03)	0.19	1982	189	1.14 (0.99; 1.32)	0.09	0.99 (0.85; 1.15)	0.93
UK Biobank	Incident Cardiovascular disease	PAC	GDF15	2063	191	1.36 (1.22; 1.52)	1.87x10^-07	0.88 (0.76; 1.01)	0.14	1982	189	1.24 (1.08; 1.42)	4.16x10^-03	0.99 (0.84; 1.15)	0.90
UK Biobank	Incident Cardiovascular disease	ProteinAge	GDF15	2063	191	1.11 (0.96; 1.29)	0.21	0.82 (0.71; 0.95)	0.02	1982	189	1.12 (0.97; 1.29)	0.18	0.97 (0.84; 1.14)	0.81
UK Biobank	Incident Cardiovascular disease	ProteinAge20	GDF15	2063	191	1.15 (0.99; 1.35)	0.10	0.82 (0.71; 0.94)	0.02	1982	189	1.13 (0.97; 1.32)	0.15	0.97 (0.83; 1.13)	0.77
UK Biobank	Incident Cardiovascular disease	MetaboHealth	GDF15	2063	191	1.2 (1.05; 1.38)	0.01	0.83 (0.72; 0.95)	0.02	1982	189	1.25 (1.08; 1.44)	4.98x10^-03	0.98 (0.84; 1.14)	0.87
UK Biobank	Incident Cardiovascular disease	Protein Mortality Score	GDF15	2063	191	1.4 (1.25; 1.57)	1.99x10^-08	0.86 (0.75; 0.99)	0.07	1982	189	1.28 (1.12; 1.46)	5.50x10^-04	0.97 (0.84; 1.14)	0.81
UK Biobank	Incident Cardiovascular disease	Metabo Mortality Score	GDF15	2063	191	1.11 (0.96; 1.28)	0.21	0.83 (0.72; 0.96)	0.02	1982	189	1.08 (0.93; 1.25)	0.37	0.98 (0.84; 1.14)	0.86
RS multi-omics set	All-cause mortality	ProtFI	GDF15	583	38	1.08 (0.71; 1.64)	0.76	1.62 (1.18; 2.22)	8.99x10^-03	581	38	1.25 (0.7; 2.24)	0.50	1.52 (0.99; 2.31)	0.10
RS multi-omics set	All-cause mortality	ProtMort	GDF15	583	38	1.48 (0.96; 2.28)	0.11	1.27 (0.84; 1.9)	0.34	581	38	1.35 (0.81; 2.26)	0.29	1.41 (0.91; 2.18)	0.19
RS multi-omics set	All-cause mortality	EN-CMB-FI	GDF15	583	38	1.11 (0.76; 1.6)	0.64	1.6 (1.2; 2.14)	4.75x10^-03	581	38	1.18 (0.72; 1.92)	0.56	1.58 (1.1; 2.27)	0.03
RS multi-omics set	All-cause mortality	FNN-CMB-FI	GDF15	583	38	1.08 (0.79; 1.46)	0.68	1.62 (1.24; 2.13)	1.69x10^-03	581	38	1.1 (0.74; 1.62)	0.69	1.64 (1.18; 2.28)	8.99x10^-03
RS multi-omics set	All-cause mortality	EN-CMB-mort	GDF15	583	38	1.53 (1.07; 2.18)	0.03	1.31 (0.93; 1.85)	0.20	581	38	1.35 (0.9; 2.04)	0.20	1.46 (1.02; 2.1)	0.08
RS multi-omics set	All-cause mortality	FNN-CMB-mort	GDF15	583	38	1.38 (0.99; 1.92)	0.09	1.44 (1.06; 1.96)	0.04	581	38	1.2 (0.83; 1.73)	0.39	1.59 (1.16; 2.19)	0.01
RS multi-omics set	All-cause mortality	FNN-FFS-FI	GDF15	583	38	1.16 (0.8; 1.68)	0.47	1.55 (1.14; 2.11)	0.01	581	38	1.41 (0.87; 2.29)	0.21	1.42 (0.96; 2.09)	0.14
RS multi-omics set	All-cause mortality	FNN-FFS-mort	GDF15	583	38	1.33 (0.93; 1.9)	0.16	1.36 (0.94; 1.96)	0.17	581	38	1.22 (0.81; 1.85)	0.40	1.51 (1.02; 2.22)	0.08
RS multi-omics set	All-cause mortality	MetaboHealth	GDF15	583	38	1.34 (0.96; 1.89)	0.13	1.45 (1.1; 1.9)	0.02	581	38	1.27 (0.9; 1.8)	0.22	1.54 (1.14; 2.07)	0.01
RS multi-omics set	All-cause mortality	DNAm Horvath	GDF15	583	38	1.1 (0.79; 1.54)	0.62	1.66 (1.33; 2.07)	4.45x10^-05	581	38	1.22 (0.86; 1.74)	0.31	1.69 (1.31; 2.18)	2.26x10^-04
RS multi-omics set	All-cause mortality	DNAm Hannum	GDF15	583	38	1.63 (1.13; 2.35)	0.02	1.61 (1.28; 2.02)	2.25x10^-04	581	38	1.58 (1.07; 2.33)	0.04	1.69 (1.31; 2.18)	3.11x10^-04
RS multi-omics set	All-cause mortality	DNAm GrimAge	GDF15	583	38	1.19 (0.86; 1.66)	0.35	1.6 (1.25; 2.06)	8.25x10^-04	581	38	0.93 (0.58; 1.49)	0.80	1.75 (1.32; 2.31)	4.28x10^-04
RS multi-omics set	Incident Cardiovascular disease	ProtFI	GDF15	528	36	1.11 (0.73; 1.68)	0.66	1.15 (0.8; 1.65)	0.54	526	36	1.36 (0.79; 2.36)	0.32	1.01 (0.65; 1.57)	0.97
RS multi-omics set	Incident Cardiovascular disease	ProtMort	GDF15	528	36	1.26 (0.79; 2.01)	0.39	1.03 (0.66; 1.61)	0.94	526	36	1.06 (0.62; 1.82)	0.85	1.16 (0.72; 1.85)	0.62
RS multi-omics set	Incident Cardiovascular disease	EN-CMB-FI	GDF15	528	36	1.16 (0.79; 1.72)	0.49	1.13 (0.8; 1.59)	0.58	526	36	1.44 (0.87; 2.37)	0.21	1.01 (0.68; 1.51)	0.97
RS multi-omics set	Incident Cardiovascular disease	FNN-CMB-FI	GDF15	528	36	1.11 (0.79; 1.56)	0.61	1.16 (0.83; 1.61)	0.48	526	36	1.31 (0.85; 2.0)	0.27	1.06 (0.73; 1.55)	0.80
RS multi-omics set	Incident Cardiovascular disease	EN-CMB-mort	GDF15	528	36	1.45 (0.96; 2.18)	0.11	0.95 (0.63; 1.43)	0.87	526	36	1.41 (0.89; 2.25)	0.20	0.99 (0.65; 1.51)	0.98
RS multi-omics set	Incident Cardiovascular disease	FNN-CMB-mort	GDF15	528	36	1.44 (0.98; 2.11)	0.10	0.98 (0.68; 1.43)	0.95	526	36	1.38 (0.9; 2.12)	0.19	1.03 (0.7; 1.53)	0.91
RS multi-omics set	Incident Cardiovascular disease	FNN-FFS-FI	GDF15	528	36	0.95 (0.64; 1.4)	0.81	1.25 (0.89; 1.76)	0.28	526	36	1.07 (0.66; 1.72)	0.82	1.17 (0.79; 1.73)	0.53
RS multi-omics set	Incident Cardiovascular disease	FNN-FFS-mort	GDF15	528	36	1.14 (0.75; 1.73)	0.60	1.11 (0.73; 1.68)	0.70	526	36	0.96 (0.59; 1.54)	0.88	1.24 (0.81; 1.89)	0.42
RS multi-omics set	Incident Cardiovascular disease	MetaboHealth	GDF15	528	36	1.01 (0.7; 1.45)	0.98	1.21 (0.89; 1.66)	0.31	526	36	1.0 (0.69; 1.44)	0.98	1.21 (0.85; 1.71)	0.38
RS multi-omics set	Incident Cardiovascular disease	DNAm Horvath	GDF15	528	36	1.36 (0.99; 1.87)	0.09	1.19 (0.91; 1.54)	0.29	526	36	1.34 (0.96; 1.85)	0.12	1.19 (0.88; 1.6)	0.35
RS multi-omics set	Incident Cardiovascular disease	DNAm Hannum	GDF15	528	36	1.09 (0.77; 1.56)	0.66	1.2 (0.91; 1.59)	0.27	526	36	1.13 (0.79; 1.63)	0.55	1.2 (0.88; 1.63)	0.35
RS multi-omics set	Incident Cardiovascular disease	DNAm GrimAge	GDF15	528	36	1.05 (0.73; 1.5)	0.82	1.2 (0.89; 1.62)	0.33	526	36	0.98 (0.59; 1.64)	0.95	1.21 (0.87; 1.68)	0.35
Leiden Longevity Study	All-cause mortality	ProtFI	GDF15	495	92	1.52 (1.22; 1.89)	3.66x10^-04	1.13 (0.96; 1.32)	0.23	482	88	1.6 (1.25; 2.04)	3.89x10^-04	1.04 (0.87; 1.25)	0.73
Leiden Longevity Study	All-cause mortality	ProtMort	GDF15	495	92	1.4 (1.14; 1.73)	3.30x10^-03	1.12 (0.94; 1.33)	0.31	482	88	1.35 (1.08; 1.69)	0.02	1.1 (0.92; 1.31)	0.39
Leiden Longevity Study	All-cause mortality	EN-CMB-FI	GDF15	495	92	1.27 (1.06; 1.53)	0.02	1.25 (1.08; 1.44)	6.20x10^-03	482	88	1.29 (1.05; 1.58)	0.03	1.18 (1.01; 1.37)	0.08
Leiden Longevity Study	All-cause mortality	FNN-CMB-FI	GDF15	495	92	1.31 (1.11; 1.55)	2.63x10^-03	1.25 (1.09; 1.43)	3.92x10^-03	482	88	1.3 (1.09; 1.55)	6.68x10^-03	1.19 (1.03; 1.38)	0.04
Leiden Longevity Study	All-cause mortality	EN-CMB-mort	GDF15	495	92	1.34 (1.11; 1.63)	5.52x10^-03	1.21 (1.04; 1.41)	0.03	482	88	1.29 (1.04; 1.59)	0.03	1.19 (1.02; 1.39)	0.05
Leiden Longevity Study	All-cause mortality	FNN-CMB-mort	GDF15	495	92	1.27 (1.06; 1.53)	0.02	1.27 (1.11; 1.45)	1.53x10^-03	482	88	1.23 (1.01; 1.49)	0.07	1.24 (1.07; 1.42)	8.54x10^-03
Leiden Longevity Study	All-cause mortality	FNN-FFS-FI	GDF15	495	92	1.45 (1.2; 1.75)	2.92x10^-04	1.19 (1.03; 1.37)	0.04	482	88	1.5 (1.22; 1.84)	3.20x10^-04	1.12 (0.95; 1.31)	0.25
Leiden Longevity Study	All-cause mortality	FNN-FFS-mort	GDF15	495	92	1.33 (1.09; 1.61)	8.17x10^-03	1.16 (0.99; 1.37)	0.12	482	88	1.29 (1.05; 1.59)	0.03	1.14 (0.96; 1.35)	0.21
Leiden Longevity Study	All-cause mortality	MetaboHealth	GDF15	495	92	1.6 (1.3; 1.97)	2.55x10^-05	1.18 (1.03; 1.36)	0.04	482	88	1.65 (1.33; 2.06)	1.83x10^-05	1.1 (0.95; 1.28)	0.29
Leiden Longevity Study	Incident Cardiovascular disease	ProtFI	GDF15	378	28	1.08 (0.71; 1.64)	0.77	1.14 (0.82; 1.58)	0.54	369	28	0.93 (0.58; 1.49)	0.81	1.23 (0.86; 1.78)	0.35
Leiden Longevity Study	Incident Cardiovascular disease	ProtMort	GDF15	378	28	1.23 (0.83; 1.82)	0.35	1.04 (0.73; 1.48)	0.87	369	28	1.19 (0.8; 1.77)	0.45	1.09 (0.76; 1.56)	0.72
Leiden Longevity Study	Incident Cardiovascular disease	EN-CMB-FI	GDF15	378	28	1.15 (0.79; 1.69)	0.52	1.11 (0.82; 1.52)	0.59	369	28	1.02 (0.68; 1.55)	0.92	1.18 (0.84; 1.66)	0.43
Leiden Longevity Study	Incident Cardiovascular disease	FNN-CMB-FI	GDF15	378	28	1.25 (0.91; 1.72)	0.21	1.09 (0.81; 1.46)	0.65	369	28	1.15 (0.81; 1.64)	0.48	1.13 (0.82; 1.56)	0.54
Leiden Longevity Study	Incident Cardiovascular disease	EN-CMB-mort	GDF15	378	28	1.25 (0.85; 1.83)	0.31	1.07 (0.78; 1.47)	0.74	369	28	1.21 (0.82; 1.78)	0.39	1.11 (0.81; 1.54)	0.60
Leiden Longevity Study	Incident Cardiovascular disease	FNN-CMB-mort	GDF15	378	28	1.32 (0.92; 1.9)	0.18	1.08 (0.81; 1.45)	0.68	369	28	1.32 (0.92; 1.91)	0.18	1.11 (0.82; 1.5)	0.58
Leiden Longevity Study	Incident Cardiovascular disease	FNN-FFS-FI	GDF15	378	28	1.16 (0.8; 1.69)	0.48	1.12 (0.83; 1.51)	0.56	369	28	1.04 (0.68; 1.59)	0.87	1.17 (0.85; 1.63)	0.43
Leiden Longevity Study	Incident Cardiovascular disease	FNN-FFS-mort	GDF15	378	28	1.24 (0.88; 1.73)	0.26	1.04 (0.75; 1.45)	0.86	369	28	1.2 (0.85; 1.69)	0.36	1.09 (0.78; 1.53)	0.70
Leiden Longevity Study	Incident Cardiovascular disease	MetaboHealth	GDF15	378	28	0.73 (0.46; 1.14)	0.21	1.27 (0.95; 1.7)	0.18	369	28	0.66 (0.41; 1.06)	0.12	1.35 (0.98; 1.85)	0.12
Cohort	Outcome	Biomarker	Additional biomarker included in model	N	Beta (CI)	pFDR	Other biomarker Beta (CI)	Other biomarker pFDR	N	Beta (CI)	pFDR	Other biomarker Beta (CI)	Other biomarker pFDR
UK Biobank	Frailty index (%)	ProtFI		1878	3.22 (2.91;3.53)	4.57x10^-82			1878	3.02 (2.64;3.39)	1.89x10^-50
UK Biobank	Frailty index (%)	ProtMort		1878	2.18 (1.85;2.51)	2.23x10^-36			1878	2.04 (1.67;2.40)	4.55x10^-26
UK Biobank	Frailty index (%)	EN-allprot-FI		1878	3.96 (3.67;4.26)	4.00x10^-130			1878	3.94 (3.60;4.28)	1.43x10^-97
UK Biobank	Frailty index (%)	FNN-allprot-FI		1878	3.71 (3.41;4.01)	1.98x10^-112			1878	3.81 (3.44;4.17)	7.19x10^-82
UK Biobank	Frailty index (%)	EN-allprot-mort		1878	1.98 (1.65;2.31)	4.86x10^-30			1878	1.99 (1.62;2.35)	3.35x10^-25
UK Biobank	Frailty index (%)	FNN-allprot-mort		1878	1.93 (1.60;2.26)	1.51x10^-28			1878	1.93 (1.56;2.30)	7.44x10^-23
UK Biobank	Frailty index (%)	EN-CMB-FI		1878	3.51 (3.21;3.81)	2.13x10^-99			1878	3.38 (3.02;3.74)	2.81x10^-67
UK Biobank	Frailty index (%)	FNN-CMB-FI		1878	3.61 (3.31;3.91)	1.63x10^-105			1878	3.45 (3.10;3.81)	7.20x10^-73
UK Biobank	Frailty index (%)	EN-CMB-mort		1878	2.12 (1.79;2.44)	3.44x10^-34			1878	2.03 (1.66;2.39)	2.13x10^-26
UK Biobank	Frailty index (%)	FNN-CMB-mort		1878	1.86 (1.53;2.19)	1.81x10^-26			1878	1.78 (1.42;2.13)	2.46x10^-21
UK Biobank	Frailty index (%)	FNN-FFS-FI		1878	3.37 (3.06;3.67)	1.02x10^-90			1878	3.21 (2.84;3.58)	2.94x10^-59
UK Biobank	Frailty index (%)	FNN-FFS-mort		1878	2.12 (1.79;2.44)	3.42x10^-34			1878	2.00 (1.63;2.37)	5.97x10^-25
UK Biobank	Frailty index (%)	PAC		1878	1.89 (1.56;2.22)	3.00x10^-27			1878	2.09 (1.72;2.45)	1.81x10^-27
UK Biobank	Frailty index (%)	ProteinAge		1878	0.70 (0.36;1.04)	1.22x10^-04			1878	0.49 (0.16;0.82)	6.32x10^-03
UK Biobank	Frailty index (%)	ProteinAge20		1878	0.79 (0.45;1.13)	1.41x10^-05			1878	0.61 (0.28;0.94)	6.08x10^-04
UK Biobank	Frailty index (%)	MetaboHealth		1878	1.42 (1.09;1.76)	9.03x10^-16			1878	0.92 (0.57;1.26)	8.22x10^-07
UK Biobank	Frailty index (%)	Protein Mortality Score		1878	1.97 (1.64;2.30)	1.08x10^-29			1878	2.14 (1.79;2.50)	2.30x10^-30
UK Biobank	Frailty index (%)	Metabo Mortality Score		1878	0.67 (0.33;1.01)	2.77x10^-04			1878	0.19 (-0.15;0.52)	0.33
UK Biobank	Frailty index (%)	GDF15		1878	-0.27 (-0.61;0.07)	0.16			1878	-0.15 (-0.51;0.21)	0.46
UK Biobank	Decrease in maximum handgrip strength	ProtFI		1876	3.04 (2.54;-2.54)	1.37x10^-30			1876	1.53 (1.11;-1.11)	2.45x10^-12
UK Biobank	Decrease in maximum handgrip strength	ProtMort		1876	-1.11 (-1.62;1.62)	6.53x10^-05			1876	1.05 (0.66;-0.66)	4.09x10^-07
UK Biobank	Decrease in maximum handgrip strength	EN-allprot-FI		1876	2.81 (2.31;-2.31)	3.03x10^-26			1876	1.61 (1.21;-1.21)	1.33x10^-14
UK Biobank	Decrease in maximum handgrip strength	FNN-allprot-FI		1876	2.78 (2.28;-2.28)	1.03x10^-25			1876	1.46 (1.04;-1.04)	3.58x10^-11
UK Biobank	Decrease in maximum handgrip strength	EN-allprot-mort		1876	-1.11 (-1.63;1.63)	5.89x10^-05			1876	1.12 (0.73;-0.73)	4.99x10^-08
UK Biobank	Decrease in maximum handgrip strength	FNN-allprot-mort		1876	-1.05 (-1.57;1.57)	1.55x10^-04			1876	1.09 (0.69;-0.69)	2.27x10^-07
UK Biobank	Decrease in maximum handgrip strength	EN-CMB-FI		1876	3.10 (2.60;-2.60)	8.99x10^-32			1876	1.60 (1.19;-1.19)	6.00x10^-14
UK Biobank	Decrease in maximum handgrip strength	FNN-CMB-FI		1876	3.02 (2.52;-2.52)	3.32x10^-30			1876	1.62 (1.23;-1.23)	8.62x10^-15
UK Biobank	Decrease in maximum handgrip strength	EN-CMB-mort		1876	-0.63 (-1.15;1.15)	0.03			1876	1.25 (0.86;-0.86)	8.04x10^-10
UK Biobank	Decrease in maximum handgrip strength	FNN-CMB-mort		1876	-0.81 (-1.33;1.33)	4.24x10^-03			1876	1.00 (0.62;-0.62)	6.90x10^-07
UK Biobank	Decrease in maximum handgrip strength	FNN-FFS-FI		1876	3.11 (2.61;-2.61)	5.71x10^-32			1876	1.62 (1.21;-1.21)	4.32x10^-14
UK Biobank	Decrease in maximum handgrip strength	FNN-FFS-mort		1876	-1.05 (-1.57;1.57)	1.55x10^-04			1876	1.16 (0.77;-0.77)	2.07x10^-08
UK Biobank	Decrease in maximum handgrip strength	PAC		1876	0.82 (0.31;-0.31)	3.56x10^-03			1876	1.08 (0.69;-0.69)	1.76x10^-07
UK Biobank	Decrease in maximum handgrip strength	ProteinAge		1876	2.11 (1.60;-1.60)	4.52x10^-15			1876	0.30 (-0.04;0.04)	0.13
UK Biobank	Decrease in maximum handgrip strength	ProteinAge20		1876	2.06 (1.55;-1.55)	2.13x10^-14			1876	0.24 (-0.10;0.10)	0.21
UK Biobank	Decrease in maximum handgrip strength	MetaboHealth		1876	3.01 (2.51;-2.51)	6.67x10^-30			1876	0.48 (0.11;-0.11)	0.02
UK Biobank	Decrease in maximum handgrip strength	Protein Mortality Score		1876	0.81 (0.29;-0.29)	4.23x10^-03			1876	1.20 (0.82;-0.82)	1.99x10^-09
UK Biobank	Decrease in maximum handgrip strength	Metabo Mortality Score		1876	1.17 (0.65;-0.65)	2.31x10^-05			1876	0.54 (0.19;-0.19)	4.86x10^-03
UK Biobank	Decrease in maximum handgrip strength	GDF15		1876	3.40 (2.91;-2.91)	2.07x10^-38			1876	0.17 (-0.20;0.20)	0.41
RS multi-omics set	Frailty index (%)	ProtFI		580	2.91 (2.43;3.40)	2.86x10^-28			578	2.09 (1.50;2.67)	2.54x10^-11
RS multi-omics set	Frailty index (%)	ProtMort		580	2.00 (1.48;2.51)	3.55x10^-13			578	1.61 (1.01;2.21)	6.32x10^-07
RS multi-omics set	Frailty index (%)	EN-CMB-FI		580	2.87 (2.38;3.35)	2.71x10^-27			578	2.10 (1.51;2.68)	2.00x10^-11
RS multi-omics set	Frailty index (%)	FNN-CMB-FI		580	2.82 (2.34;3.31)	2.05x10^-26			578	2.07 (1.50;2.64)	1.13x10^-11
RS multi-omics set	Frailty index (%)	EN-CMB-mort		580	1.64 (1.12;2.16)	4.26x10^-09			578	1.33 (0.73;1.92)	3.76x10^-05
RS multi-omics set	Frailty index (%)	FNN-CMB-mort		580	1.33 (0.81;1.86)	2.37x10^-06			578	1.20 (0.62;1.79)	1.28x10^-04
RS multi-omics set	Frailty index (%)	FNN-FFS-FI		580	2.80 (2.31;3.28)	6.21x10^-26			578	1.94 (1.36;2.52)	3.60x10^-10
RS multi-omics set	Frailty index (%)	FNN-FFS-mort		580	2.00 (1.48;2.51)	3.55x10^-13			578	1.67 (1.07;2.27)	1.99x10^-07
RS multi-omics set	Frailty index (%)	MetaboHealth		580	1.80 (1.29;2.32)	7.18x10^-11			578	0.75 (0.22;1.29)	0.01
RS multi-omics set	Frailty index (%)	DNAm Horvath		580	1.02 (0.49;1.55)	3.90x10^-04			578	-0.44 (-0.95;0.07)	0.13
RS multi-omics set	Frailty index (%)	DNAm Hannum		580	1.33 (0.80;1.86)	2.54x10^-06			578	-0.30 (-0.86;0.25)	0.33
RS multi-omics set	Frailty index (%)	DNAm GrimAge		580	1.94 (1.42;2.45)	1.93x10^-12			578	0.87 (0.15;1.59)	0.03
RS multi-omics set	Frailty index (%)	GDF15		580	2.36 (1.86;2.86)	2.78x10^-18			578	1.41 (0.88;1.94)	6.03x10^-07
RS multi-omics set	Decrease in maximum handgrip strength	ProtFI		569	2.19 (1.36;-1.36)	7.40x10^-07			567	1.13 (0.43;-0.43)	3.26x10^-03
RS multi-omics set	Decrease in maximum handgrip strength	ProtMort		569	-2.39 (-3.22;3.22)	5.15x10^-08			567	0.81 (0.09;-0.09)	0.05
RS multi-omics set	Decrease in maximum handgrip strength	EN-CMB-FI		569	2.00 (1.17;-1.17)	6.83x10^-06			567	1.15 (0.45;-0.45)	2.87x10^-03
RS multi-omics set	Decrease in maximum handgrip strength	FNN-CMB-FI		569	1.69 (0.86;-0.86)	1.73x10^-04			567	0.93 (0.24;-0.24)	0.02
RS multi-omics set	Decrease in maximum handgrip strength	EN-CMB-mort		569	-1.97 (-2.80;2.80)	9.96x10^-06			567	0.81 (0.11;-0.11)	0.04
RS multi-omics set	Decrease in maximum handgrip strength	FNN-CMB-mort		569	-2.12 (-2.95;2.95)	1.71x10^-06			567	0.67 (-0.01;0.01)	0.08
RS multi-omics set	Decrease in maximum handgrip strength	FNN-FFS-FI		569	1.80 (0.97;-0.97)	5.89x10^-05			567	0.86 (0.16;-0.16)	0.03
RS multi-omics set	Decrease in maximum handgrip strength	FNN-FFS-mort		569	-2.36 (-3.18;3.18)	8.72x10^-08			567	0.89 (0.18;-0.18)	0.02
RS multi-omics set	Decrease in maximum handgrip strength	MetaboHealth		569	0.58 (-0.27;0.27)	0.23			567	0.63 (0.00;-0.00)	0.08
RS multi-omics set	Decrease in maximum handgrip strength	DNAm Horvath		569	0.64 (-0.21;0.21)	0.19			567	0.07 (-0.52;0.52)	0.84
RS multi-omics set	Decrease in maximum handgrip strength	DNAm Hannum		569	-0.17 (-1.01;1.01)	0.73			567	-0.02 (-0.67;0.67)	0.97
RS multi-omics set	Decrease in maximum handgrip strength	DNAm GrimAge		569	-0.50 (-1.35;1.35)	0.29			567	-0.38 (-1.23;1.23)	0.42
RS multi-omics set	Decrease in maximum handgrip strength	GDF15		569	-0.47 (-1.32;1.32)	0.32			567	0.48 (-0.15;0.15)	0.18
Leiden Longevity Study	Decrease in maximum handgrip strength	ProtFI		329	1.49 (0.23;-0.23)	0.03			325	1.00 (0.14;-0.14)	0.04
Leiden Longevity Study	Decrease in maximum handgrip strength	ProtMort		329	-1.71 (-2.96;2.96)	0.01			325	0.45 (-0.40;0.40)	0.35
Leiden Longevity Study	Decrease in maximum handgrip strength	EN-CMB-FI		329	1.19 (-0.08;0.08)	0.10			325	0.75 (-0.11;0.11)	0.13
Leiden Longevity Study	Decrease in maximum handgrip strength	FNN-CMB-FI		329	0.64 (-0.63;0.63)	0.37			325	0.62 (-0.22;0.22)	0.20
Leiden Longevity Study	Decrease in maximum handgrip strength	EN-CMB-mort		329	-1.22 (-2.48;2.48)	0.09			325	0.23 (-0.60;0.60)	0.63
Leiden Longevity Study	Decrease in maximum handgrip strength	FNN-CMB-mort		329	-0.88 (-2.15;2.15)	0.22			325	0.40 (-0.42;0.42)	0.39
Leiden Longevity Study	Decrease in maximum handgrip strength	FNN-FFS-FI		329	1.25 (-0.01;0.01)	0.08			325	1.17 (0.31;-0.31)	0.01
Leiden Longevity Study	Decrease in maximum handgrip strength	FNN-FFS-mort		329	-1.42 (-2.68;2.68)	0.04			325	0.60 (-0.24;0.24)	0.21
Leiden Longevity Study	Decrease in maximum handgrip strength	MetaboHealth		329	0.74 (-0.53;0.53)	0.30			325	0.70 (-0.14;0.14)	0.14
Leiden Longevity Study	Decrease in maximum handgrip strength	GDF15		329	-0.58 (-1.84;1.84)	0.42			325	0.52 (-0.30;0.30)	0.26
UK Biobank	Frailty index (%)	ProtFI	MetaboHealth	1878	3.15 (2.81;3.49)	1.83x10^-67	0.10 (-0.23;0.44)	0.63	1878	2.97 (2.57;3.37)	6.24x10^-45	0.13 (-0.22;0.48)	0.55
UK Biobank	Frailty index (%)	ProtMort	MetaboHealth	1878	1.92 (1.58;2.26)	2.02x10^-26	0.77 (0.43;1.12)	4.92x10^-05	1878	1.93 (1.54;2.32)	5.38x10^-21	0.31 (-0.06;0.67)	0.16
UK Biobank	Frailty index (%)	EN-allprot-FI	MetaboHealth	1878	4.03 (3.71;4.34)	2.32x10^-116	-0.21 (-0.53;0.10)	0.27	1878	4.01 (3.65;4.37)	3.31x10^-92	-0.20 (-0.52;0.13)	0.33
UK Biobank	Frailty index (%)	FNN-allprot-FI	MetaboHealth	1878	3.86 (3.53;4.19)	3.41x10^-100	-0.34 (-0.67;-0.01)	0.09	1878	3.94 (3.55;4.33)	6.36x10^-77	-0.32 (-0.66;0.02)	0.11
UK Biobank	Frailty index (%)	EN-allprot-mort	MetaboHealth	1878	1.88 (1.53;2.22)	3.84x10^-25	0.76 (0.42;1.11)	6.97x10^-05	1878	1.87 (1.49;2.26)	3.56x10^-20	0.32 (-0.04;0.68)	0.15
UK Biobank	Frailty index (%)	FNN-allprot-mort	MetaboHealth	1878	1.83 (1.48;2.17)	2.18x10^-23	0.74 (0.39;1.08)	1.65x10^-04	1878	1.81 (1.41;2.21)	8.87x10^-18	0.31 (-0.06;0.68)	0.16
UK Biobank	Frailty index (%)	EN-CMB-FI	MetaboHealth	1878	3.52 (3.19;3.85)	5.26x10^-85	-0.07 (-0.40;0.26)	0.76	1878	3.39 (3.01;3.77)	1.41x10^-61	-0.04 (-0.38;0.30)	0.88
UK Biobank	Frailty index (%)	FNN-CMB-FI	MetaboHealth	1878	3.62 (3.29;3.95)	8.04x10^-91	-0.09 (-0.42;0.23)	0.66	1878	3.48 (3.10;3.85)	3.45x10^-67	-0.07 (-0.41;0.27)	0.76
UK Biobank	Frailty index (%)	EN-CMB-mort	MetaboHealth	1878	1.87 (1.52;2.22)	2.05x10^-24	0.71 (0.36;1.06)	3.09x10^-04	1878	1.94 (1.55;2.32)	4.67x10^-21	0.23 (-0.14;0.59)	0.32
UK Biobank	Frailty index (%)	FNN-CMB-mort	MetaboHealth	1878	1.72 (1.38;2.07)	2.45x10^-21	0.82 (0.48;1.17)	1.57x10^-05	1878	1.64 (1.27;2.02)	1.01x10^-16	0.41 (0.04;0.77)	0.06
UK Biobank	Frailty index (%)	FNN-FFS-FI	MetaboHealth	1878	3.36 (3.02;3.69)	4.01x10^-76	-0.03 (-0.36;0.31)	0.92	1878	3.21 (2.82;3.60)	1.50x10^-53	0.00 (-0.34;0.35)	1.00
UK Biobank	Frailty index (%)	FNN-FFS-mort	MetaboHealth	1878	1.88 (1.54;2.22)	4.01x10^-25	0.76 (0.41;1.10)	8.52x10^-05	1878	1.89 (1.49;2.28)	7.72x10^-20	0.30 (-0.07;0.66)	0.18
UK Biobank	Frailty index (%)	PAC	MetaboHealth	1878	2.00 (1.65;2.34)	2.96x10^-28	0.72 (0.38;1.06)	1.86x10^-04	1878	1.99 (1.60;2.37)	2.72x10^-22	0.27 (-0.09;0.63)	0.22
UK Biobank	Frailty index (%)	ProteinAge	MetaboHealth	1878	0.55 (0.21;0.88)	2.76x10^-03	1.33 (0.99;1.66)	1.01x10^-13	1878	0.46 (0.14;0.79)	0.01	0.90 (0.55;1.25)	2.52x10^-06
UK Biobank	Frailty index (%)	ProteinAge20	MetaboHealth	1878	0.62 (0.28;0.95)	6.89x10^-04	1.31 (0.97;1.64)	2.80x10^-13	1878	0.56 (0.23;0.88)	1.85x10^-03	0.88 (0.53;1.22)	4.86x10^-06
UK Biobank	Frailty index (%)	Protein Mortality Score	MetaboHealth	1878	1.99 (1.65;2.33)	1.00x10^-28	0.78 (0.44;1.12)	3.65x10^-05	1878	2.05 (1.67;2.42)	2.76x10^-25	0.29 (-0.07;0.65)	0.18
UK Biobank	Frailty index (%)	Metabo Mortality Score	MetaboHealth	1878	0.08 (-0.29;0.45)	0.71	1.33 (0.96;1.69)	1.20x10^-11	1878	-0.16 (-0.52;0.20)	0.43	0.98 (0.60;1.35)	1.97x10^-06
UK Biobank	Frailty index (%)	GDF15	MetaboHealth	1878	-0.35 (-0.69;-0.01)	0.07	1.37 (1.03;1.70)	1.77x10^-14	1878	-0.12 (-0.48;0.24)	0.56	0.91 (0.56;1.26)	1.83x10^-06
UK Biobank	Decrease in maximum handgrip strength	ProtFI	MetaboHealth	1876	1.83 (1.29;-1.29)	1.77x10^-10	1.99 (2.53;1.44)	6.90x10^-12	1876	1.50 (1.07;-1.07)	5.92x10^-11	0.08 (0.46;-0.30)	0.75
UK Biobank	Decrease in maximum handgrip strength	ProtMort	MetaboHealth	1876	-2.27 (-2.79;2.79)	9.25x10^-17	3.41 (3.93;2.89)	2.58x10^-35	1876	0.99 (0.58;-0.58)	7.81x10^-06	0.16 (0.55;-0.22)	0.50
UK Biobank	Decrease in maximum handgrip strength	EN-allprot-FI	MetaboHealth	1876	1.66 (1.11;-1.11)	8.52x10^-09	2.07 (2.61;1.53)	7.45x10^-13	1876	1.60 (1.18;-1.18)	3.47x10^-13	0.03 (0.41;-0.34)	0.90
UK Biobank	Decrease in maximum handgrip strength	FNN-allprot-FI	MetaboHealth	1876	1.42 (0.86;-0.86)	1.74x10^-06	2.09 (2.65;1.54)	1.90x10^-12	1876	1.45 (1.00;-1.00)	9.44x10^-10	0.02 (0.41;-0.36)	0.94
UK Biobank	Decrease in maximum handgrip strength	EN-allprot-mort	MetaboHealth	1876	-1.78 (-2.30;2.30)	1.49x10^-10	3.28 (3.81;2.75)	4.05x10^-32	1876	1.07 (0.66;-0.66)	1.04x10^-06	0.14 (0.52;-0.25)	0.57
UK Biobank	Decrease in maximum handgrip strength	FNN-allprot-mort	MetaboHealth	1876	-1.80 (-2.33;2.33)	1.47x10^-10	3.33 (3.86;2.80)	1.79x10^-32	1876	1.03 (0.61;-0.61)	4.92x10^-06	0.13 (0.52;-0.26)	0.60
UK Biobank	Decrease in maximum handgrip strength	EN-CMB-FI	MetaboHealth	1876	1.92 (1.37;-1.37)	2.72x10^-11	1.94 (2.49;1.40)	2.43x10^-11	1876	1.58 (1.16;-1.16)	1.56x10^-12	0.03 (0.41;-0.35)	0.91
UK Biobank	Decrease in maximum handgrip strength	FNN-CMB-FI	MetaboHealth	1876	1.87 (1.33;-1.33)	7.42x10^-11	1.97 (2.51;1.42)	1.19x10^-11	1876	1.61 (1.20;-1.20)	2.29x10^-13	0.02 (0.40;-0.36)	0.94
UK Biobank	Decrease in maximum handgrip strength	EN-CMB-mort	MetaboHealth	1876	-1.78 (-2.31;2.31)	2.42x10^-10	3.33 (3.86;2.80)	2.09x10^-32	1876	1.23 (0.82;-0.82)	2.14x10^-08	0.04 (0.43;-0.35)	0.89
UK Biobank	Decrease in maximum handgrip strength	FNN-CMB-mort	MetaboHealth	1876	-1.45 (-1.97;1.97)	2.32x10^-07	3.17 (3.69;2.64)	6.08x10^-30	1876	0.93 (0.54;-0.54)	1.19x10^-05	0.19 (0.57;-0.20)	0.43
UK Biobank	Decrease in maximum handgrip strength	FNN-FFS-FI	MetaboHealth	1876	1.91 (1.36;-1.36)	4.01x10^-11	1.93 (2.48;1.38)	3.81x10^-11	1876	1.61 (1.18;-1.18)	1.14x10^-12	0.02 (0.40;-0.36)	0.95
UK Biobank	Decrease in maximum handgrip strength	FNN-FFS-mort	MetaboHealth	1876	-2.12 (-2.64;2.64)	1.74x10^-14	3.40 (3.92;2.87)	1.71x10^-34	1876	1.12 (0.70;-0.70)	4.73x10^-07	0.11 (0.50;-0.28)	0.65
UK Biobank	Decrease in maximum handgrip strength	PAC	MetaboHealth	1876	-2.00 (-2.53;2.53)	4.36x10^-13	3.36 (3.88;2.83)	1.14x10^-33	1876	1.02 (0.61;-0.61)	3.60x10^-06	0.15 (0.53;-0.24)	0.55
UK Biobank	Decrease in maximum handgrip strength	ProteinAge	MetaboHealth	1876	0.53 (0.03;-0.03)	0.06	2.69 (3.19;2.19)	7.24x10^-24	1876	0.28 (-0.06;0.06)	0.15	0.47 (0.83;0.10)	0.03
UK Biobank	Decrease in maximum handgrip strength	ProteinAge20	MetaboHealth	1876	0.41 (-0.10;0.10)	0.16	2.68 (3.19;2.18)	1.14x10^-23	1876	0.21 (-0.13;0.13)	0.28	0.46 (0.83;0.10)	0.03
UK Biobank	Decrease in maximum handgrip strength	Protein Mortality Score	MetaboHealth	1876	-1.68 (-2.20;2.20)	1.26x10^-09	3.20 (3.72;2.68)	3.72x10^-31	1876	1.16 (0.76;-0.76)	4.38x10^-08	0.12 (0.51;-0.26)	0.60
UK Biobank	Decrease in maximum handgrip strength	Metabo Mortality Score	MetaboHealth	1876	-0.20 (-0.75;0.75)	0.52	2.80 (3.35;2.25)	7.39x10^-22	1876	0.43 (0.05;-0.05)	0.04	0.31 (0.70;-0.08)	0.19
UK Biobank	Decrease in maximum handgrip strength	GDF15	MetaboHealth	1876	3.19 (2.71;-2.71)	1.05x10^-35	2.62 (3.10;2.13)	1.44x10^-24	1876	0.19 (-0.18;0.18)	0.37	0.48 (0.85;0.12)	0.02
RS multi-omics set	Frailty index (%)	ProtFI	MetaboHealth	580	2.51 (1.97;3.05)	8.75x10^-18	0.37 (-0.17;0.92)	0.26	578	2.02 (1.41;2.64)	8.95x10^-10	0.18 (-0.36;0.73)	0.59
RS multi-omics set	Frailty index (%)	ProtMort	MetaboHealth	580	1.42 (0.86;1.98)	2.67x10^-06	0.86 (0.30;1.42)	8.04x10^-03	578	1.49 (0.85;2.13)	1.53x10^-05	0.32 (-0.24;0.87)	0.36
RS multi-omics set	Frailty index (%)	EN-CMB-FI	MetaboHealth	580	2.48 (1.93;3.02)	2.99x10^-17	0.38 (-0.17;0.92)	0.25	578	2.03 (1.42;2.65)	6.89x10^-10	0.19 (-0.35;0.74)	0.58
RS multi-omics set	Frailty index (%)	FNN-CMB-FI	MetaboHealth	580	2.47 (1.94;3.01)	8.71x10^-18	0.47 (-0.06;1.00)	0.15	578	1.99 (1.40;2.58)	3.09x10^-10	0.27 (-0.27;0.80)	0.43
RS multi-omics set	Frailty index (%)	EN-CMB-mort	MetaboHealth	580	1.10 (0.53;1.67)	3.97x10^-04	0.98 (0.41;1.55)	2.65x10^-03	578	1.17 (0.54;1.81)	6.76x10^-04	0.39 (-0.17;0.96)	0.26
RS multi-omics set	Frailty index (%)	FNN-CMB-mort	MetaboHealth	580	1.02 (0.47;1.58)	7.31x10^-04	1.07 (0.51;1.62)	8.58x10^-04	578	1.06 (0.45;1.66)	1.38x10^-03	0.48 (-0.08;1.03)	0.15
RS multi-omics set	Frailty index (%)	FNN-FFS-FI	MetaboHealth	580	2.43 (1.88;2.98)	2.21x10^-16	0.37 (-0.18;0.92)	0.27	578	1.87 (1.26;2.49)	1.28x10^-08	0.19 (-0.36;0.74)	0.59
RS multi-omics set	Frailty index (%)	FNN-FFS-mort	MetaboHealth	580	1.48 (0.92;2.04)	8.94x10^-07	0.83 (0.27;1.40)	0.01	578	1.56 (0.92;2.19)	5.10x10^-06	0.29 (-0.26;0.85)	0.39
RS multi-omics set	Frailty index (%)	DNAm Horvath	MetaboHealth	580	-0.43 (-0.96;0.10)	0.15	1.48 (0.96;2.01)	2.68x10^-07	578	-0.51 (-1.01;-0.00)	0.08	0.80 (0.26;1.34)	9.89x10^-03
RS multi-omics set	Frailty index (%)	DNAm Hannum	MetaboHealth	580	-0.14 (-0.67;0.39)	0.65	1.46 (0.93;1.99)	5.22x10^-07	578	-0.37 (-0.92;0.19)	0.24	0.78 (0.24;1.31)	0.01
RS multi-omics set	Frailty index (%)	DNAm GrimAge	MetaboHealth	580	0.57 (0.01;1.12)	0.07	1.25 (0.70;1.81)	5.23x10^-05	578	0.68 (-0.05;1.42)	0.10	0.64 (0.10;1.19)	0.05
RS multi-omics set	Frailty index (%)	GDF15	MetaboHealth	580	1.46 (0.90;2.02)	1.01x10^-06	0.88 (0.32;1.43)	6.18x10^-03	578	1.30 (0.75;1.86)	1.37x10^-05	0.33 (-0.23;0.89)	0.33
RS multi-omics set	Decrease in maximum handgrip strength	ProtFI	MetaboHealth	569	2.27 (1.36;-1.36)	3.77x10^-06	-0.90 (0.01;-1.82)	0.10	567	1.01 (0.27;-0.27)	0.01	0.34 (1.01;-0.32)	0.40
RS multi-omics set	Decrease in maximum handgrip strength	ProtMort	MetaboHealth	569	-3.32 (-4.21;4.21)	2.66x10^-12	1.44 (2.32;0.55)	4.69x10^-03	567	0.63 (-0.13;0.13)	0.15	0.44 (1.11;-0.23)	0.28
RS multi-omics set	Decrease in maximum handgrip strength	EN-CMB-FI	MetaboHealth	569	2.07 (1.15;-1.15)	2.86x10^-05	-0.82 (0.10;-1.74)	0.14	567	1.03 (0.29;-0.29)	0.01	0.35 (1.01;-0.31)	0.40
RS multi-omics set	Decrease in maximum handgrip strength	FNN-CMB-FI	MetaboHealth	569	1.72 (0.81;-0.81)	4.94x10^-04	-0.62 (0.29;-1.53)	0.27	567	0.80 (0.08;-0.08)	0.05	0.43 (1.09;-0.22)	0.28
RS multi-omics set	Decrease in maximum handgrip strength	EN-CMB-mort	MetaboHealth	569	-2.69 (-3.60;3.60)	3.24x10^-08	1.22 (2.12;0.31)	0.02	567	0.64 (-0.11;0.11)	0.14	0.43 (1.10;-0.24)	0.29
RS multi-omics set	Decrease in maximum handgrip strength	FNN-CMB-mort	MetaboHealth	569	-2.44 (-3.33;3.33)	2.86x10^-07	0.98 (1.87;0.09)	0.06	567	0.52 (-0.20;0.20)	0.21	0.49 (1.15;-0.16)	0.22
RS multi-omics set	Decrease in maximum handgrip strength	FNN-FFS-FI	MetaboHealth	569	1.89 (0.96;-0.96)	1.70x10^-04	-0.76 (0.16;-1.69)	0.17	567	0.70 (-0.04;0.04)	0.10	0.42 (1.09;-0.25)	0.30
RS multi-omics set	Decrease in maximum handgrip strength	FNN-FFS-mort	MetaboHealth	569	-3.19 (-4.09;4.09)	2.17x10^-11	1.40 (2.29;0.51)	6.43x10^-03	567	0.73 (-0.03;0.03)	0.09	0.41 (1.08;-0.26)	0.32
RS multi-omics set	Decrease in maximum handgrip strength	DNAm Horvath	MetaboHealth	569	-1.10 (-1.94;1.94)	0.02	0.17 (1.02;-0.67)	0.76	567	0.02 (-0.57;0.57)	0.95	0.63 (1.26;-0.00)	0.10
RS multi-omics set	Decrease in maximum handgrip strength	DNAm Hannum	MetaboHealth	569	-2.45 (-3.28;3.28)	3.47x10^-08	0.41 (1.24;-0.42)	0.42	567	-0.06 (-0.72;0.72)	0.87	0.64 (1.27;0.01)	0.09
RS multi-omics set	Decrease in maximum handgrip strength	DNAm GrimAge	MetaboHealth	569	-3.07 (-3.93;3.93)	2.48x10^-11	1.09 (1.95;0.23)	0.03	567	-0.59 (-1.46;1.46)	0.22	0.73 (1.37;0.08)	0.06
RS multi-omics set	Decrease in maximum handgrip strength	GDF15	MetaboHealth	569	-1.74 (-2.65;2.65)	3.90x10^-04	0.74 (1.64;-0.16)	0.18	567	0.31 (-0.36;0.36)	0.41	0.53 (1.20;-0.13)	0.19
Leiden Longevity Study	Decrease in maximum handgrip strength	ProtFI	MetaboHealth	329	1.46 (0.08;-0.08)	0.06	0.04 (1.41;-1.33)	0.97	325	0.86 (-0.06;0.06)	0.10	0.43 (1.31;-0.46)	0.44
Leiden Longevity Study	Decrease in maximum handgrip strength	ProtMort	MetaboHealth	329	-2.33 (-3.64;3.64)	1.09x10^-03	1.33 (2.64;0.02)	0.09	325	0.27 (-0.62;0.62)	0.60	0.62 (1.50;-0.25)	0.24
Leiden Longevity Study	Decrease in maximum handgrip strength	EN-CMB-FI	MetaboHealth	329	1.09 (-0.30;0.30)	0.17	0.17 (1.56;-1.21)	0.86	325	0.56 (-0.35;0.35)	0.27	0.51 (1.40;-0.39)	0.36
Leiden Longevity Study	Decrease in maximum handgrip strength	FNN-CMB-FI	MetaboHealth	329	0.45 (-0.91;0.91)	0.57	0.46 (1.82;-0.90)	0.59	325	0.44 (-0.43;0.43)	0.37	0.56 (1.44;-0.32)	0.30
Leiden Longevity Study	Decrease in maximum handgrip strength	EN-CMB-mort	MetaboHealth	329	-1.75 (-3.07;3.07)	0.02	1.15 (2.47;-0.17)	0.15	325	0.04 (-0.84;0.84)	0.95	0.69 (1.57;-0.19)	0.20
Leiden Longevity Study	Decrease in maximum handgrip strength	FNN-CMB-mort	MetaboHealth	329	-1.25 (-2.57;2.57)	0.09	0.97 (2.29;-0.34)	0.22	325	0.24 (-0.62;0.62)	0.63	0.64 (1.51;-0.24)	0.23
Leiden Longevity Study	Decrease in maximum handgrip strength	FNN-FFS-FI	MetaboHealth	329	1.20 (-0.19;0.19)	0.13	0.12 (1.51;-1.26)	0.90	325	1.05 (0.13;-0.13)	0.04	0.36 (1.24;-0.53)	0.52
Leiden Longevity Study	Decrease in maximum handgrip strength	FNN-FFS-mort	MetaboHealth	329	-1.94 (-3.27;3.27)	8.33x10^-03	1.26 (2.59;-0.07)	0.11	325	0.42 (-0.47;0.47)	0.40	0.57 (1.45;-0.31)	0.29
Leiden Longevity Study	Decrease in maximum handgrip strength	GDF15	MetaboHealth	329	-1.14 (-2.46;2.46)	0.13	0.93 (2.24;-0.38)	0.24	325	0.36 (-0.49;0.49)	0.45	0.60 (1.47;-0.27)	0.26
UK Biobank	Frailty index (%)	ProtFI	GDF15	1878	3.19 (2.88;3.50)	6.95x10^-81	-0.31 (-0.62;-0.01)	0.09	1878	3.03 (2.65;3.41)	7.05x10^-51	-0.29 (-0.63;0.05)	0.16
UK Biobank	Frailty index (%)	ProtMort	GDF15	1878	2.18 (1.85;2.52)	6.12x10^-35	0.14 (-0.19;0.47)	0.50	1878	2.04 (1.67;2.41)	6.51x10^-26	0.01 (-0.34;0.36)	0.97
UK Biobank	Frailty index (%)	EN-allprot-FI	GDF15	1878	3.94 (3.65;4.23)	2.36x10^-128	-0.12 (-0.41;0.17)	0.52	1878	3.94 (3.60;4.28)	1.83x10^-97	-0.10 (-0.42;0.22)	0.62
UK Biobank	Frailty index (%)	FNN-allprot-FI	GDF15	1878	3.70 (3.41;4.00)	9.00x10^-112	-0.11 (-0.40;0.19)	0.57	1878	3.80 (3.44;4.17)	8.84x10^-82	-0.11 (-0.43;0.22)	0.60
UK Biobank	Frailty index (%)	EN-allprot-mort	GDF15	1878	2.13 (1.79;2.46)	1.16x10^-33	0.04 (-0.29;0.37)	0.86	1878	1.99 (1.62;2.35)	4.73x10^-25	-0.03 (-0.38;0.32)	0.92
UK Biobank	Frailty index (%)	FNN-allprot-mort	GDF15	1878	2.09 (1.76;2.43)	2.68x10^-32	0.08 (-0.25;0.42)	0.71	1878	1.93 (1.56;2.30)	1.05x10^-22	0.02 (-0.33;0.38)	0.93
UK Biobank	Frailty index (%)	EN-CMB-FI	GDF15	1878	3.48 (3.18;3.79)	7.65x10^-98	-0.20 (-0.50;0.11)	0.29	1878	3.38 (3.02;3.74)	3.00x10^-67	-0.14 (-0.47;0.19)	0.50
UK Biobank	Frailty index (%)	FNN-CMB-FI	GDF15	1878	3.57 (3.27;3.88)	2.63x10^-103	-0.12 (-0.42;0.18)	0.53	1878	3.45 (3.10;3.80)	1.04x10^-72	-0.05 (-0.38;0.28)	0.81
UK Biobank	Frailty index (%)	EN-CMB-mort	GDF15	1878	2.13 (1.79;2.46)	1.43x10^-33	0.05 (-0.28;0.38)	0.83	1878	2.03 (1.66;2.39)	3.04x10^-26	-0.01 (-0.36;0.34)	0.98
UK Biobank	Frailty index (%)	FNN-CMB-mort	GDF15	1878	1.98 (1.65;2.32)	3.22x10^-29	0.03 (-0.30;0.37)	0.90	1878	1.78 (1.42;2.14)	3.51x10^-21	0.02 (-0.34;0.37)	0.95
UK Biobank	Frailty index (%)	FNN-FFS-FI	GDF15	1878	3.34 (3.04;3.65)	2.22x10^-89	-0.28 (-0.58;0.03)	0.14	1878	3.22 (2.85;3.59)	1.66x10^-59	-0.24 (-0.58;0.09)	0.24
UK Biobank	Frailty index (%)	FNN-FFS-mort	GDF15	1878	2.15 (1.82;2.49)	7.53x10^-34	0.14 (-0.20;0.47)	0.51	1878	2.00 (1.63;2.37)	8.51x10^-25	0.02 (-0.33;0.37)	0.93
UK Biobank	Frailty index (%)	PAC	GDF15	1878	2.25 (1.92;2.58)	2.53x10^-37	0.12 (-0.21;0.46)	0.55	1878	2.09 (1.72;2.45)	2.59x10^-27	0.02 (-0.33;0.37)	0.95
UK Biobank	Frailty index (%)	ProteinAge	GDF15	1878	0.64 (0.30;0.98)	5.45x10^-04	-0.34 (-0.68;0.00)	0.10	1878	0.50 (0.17;0.83)	5.56x10^-03	-0.18 (-0.54;0.18)	0.43
UK Biobank	Frailty index (%)	ProteinAge20	GDF15	1878	0.75 (0.41;1.10)	3.65x10^-05	-0.37 (-0.71;-0.02)	0.07	1878	0.62 (0.29;0.95)	4.72x10^-04	-0.20 (-0.56;0.16)	0.37
UK Biobank	Frailty index (%)	MetaboHealth	GDF15	1878	1.37 (1.03;1.70)	1.09x10^-14	-0.35 (-0.69;-0.01)	0.08	1878	0.91 (0.56;1.26)	9.38x10^-07	-0.12 (-0.48;0.24)	0.60
UK Biobank	Frailty index (%)	Protein Mortality Score	GDF15	1878	2.21 (1.88;2.54)	4.98x10^-37	-0.07 (-0.40;0.26)	0.75	1878	2.14 (1.79;2.50)	2.26x10^-30	-0.16 (-0.50;0.19)	0.47
UK Biobank	Frailty index (%)	Metabo Mortality Score	GDF15	1878	0.59 (0.25;0.93)	1.40x10^-03	-0.27 (-0.61;0.07)	0.19	1878	0.18 (-0.16;0.52)	0.34	-0.14 (-0.50;0.22)	0.53
UK Biobank	Decrease in maximum handgrip strength	ProtFI	GDF15	1876	2.62 (2.13;-2.13)	9.82x10^-25	3.27 (3.75;2.78)	2.53x10^-37	1876	1.52 (1.11;-1.11)	3.20x10^-12	0.10 (0.47;-0.27)	0.66
UK Biobank	Decrease in maximum handgrip strength	ProtMort	GDF15	1876	-0.59 (-1.10;1.10)	0.04	3.15 (3.66;2.65)	7.79x10^-32	1876	1.07 (0.68;-0.68)	2.51x10^-07	0.26 (0.63;-0.12)	0.26
UK Biobank	Decrease in maximum handgrip strength	EN-allprot-FI	GDF15	1876	2.63 (2.14;-2.14)	6.72x10^-25	3.40 (3.88;2.92)	3.87x10^-40	1876	1.61 (1.22;-1.22)	1.20x10^-14	0.19 (0.56;-0.17)	0.40
UK Biobank	Decrease in maximum handgrip strength	FNN-allprot-FI	GDF15	1876	2.53 (2.04;-2.04)	4.69x10^-23	3.41 (3.90;2.93)	3.49x10^-40	1876	1.46 (1.04;-1.04)	3.31x10^-11	0.19 (0.56;-0.18)	0.41
UK Biobank	Decrease in maximum handgrip strength	EN-allprot-mort	GDF15	1876	-0.21 (-0.71;0.71)	0.47	3.24 (3.74;2.74)	6.65x10^-34	1876	1.13 (0.75;-0.75)	3.34x10^-08	0.24 (0.62;-0.13)	0.28
UK Biobank	Decrease in maximum handgrip strength	FNN-allprot-mort	GDF15	1876	-0.05 (-0.56;0.56)	0.86	3.26 (3.77;2.76)	4.08x10^-34	1876	1.11 (0.72;-0.72)	1.22x10^-07	0.28 (0.65;-0.10)	0.23
UK Biobank	Decrease in maximum handgrip strength	EN-CMB-FI	GDF15	1876	2.81 (2.33;-2.33)	2.14x10^-28	3.36 (3.84;2.88)	1.08x10^-39	1876	1.60 (1.19;-1.19)	5.91x10^-14	0.18 (0.55;-0.19)	0.44
UK Biobank	Decrease in maximum handgrip strength	FNN-CMB-FI	GDF15	1876	2.84 (2.36;-2.36)	5.71x10^-29	3.42 (3.90;2.94)	5.17x10^-41	1876	1.63 (1.23;-1.23)	6.74x10^-15	0.22 (0.59;-0.15)	0.34
UK Biobank	Decrease in maximum handgrip strength	EN-CMB-mort	GDF15	1876	-0.08 (-0.58;0.58)	0.80	3.26 (3.77;2.76)	2.85x10^-34	1876	1.27 (0.88;-0.88)	4.70x10^-10	0.26 (0.64;-0.11)	0.25
UK Biobank	Decrease in maximum handgrip strength	FNN-CMB-mort	GDF15	1876	0.09 (-0.41;0.41)	0.75	3.29 (3.79;2.79)	8.18x10^-35	1876	1.02 (0.64;-0.64)	3.96x10^-07	0.27 (0.64;-0.11)	0.24
UK Biobank	Decrease in maximum handgrip strength	FNN-FFS-FI	GDF15	1876	2.73 (2.25;-2.25)	5.58x10^-27	3.30 (3.78;2.82)	3.20x10^-38	1876	1.61 (1.21;-1.21)	5.26x10^-14	0.13 (0.50;-0.24)	0.58
UK Biobank	Decrease in maximum handgrip strength	FNN-FFS-mort	GDF15	1876	-0.37 (-0.88;0.88)	0.21	3.20 (3.71;2.69)	1.31x10^-32	1876	1.19 (0.80;-0.80)	1.10x10^-08	0.28 (0.65;-0.10)	0.22
UK Biobank	Decrease in maximum handgrip strength	PAC	GDF15	1876	-0.32 (-0.82;0.82)	0.27	3.21 (3.72;2.71)	4.43x10^-33	1876	1.10 (0.71;-0.71)	1.05x10^-07	0.26 (0.63;-0.11)	0.25
UK Biobank	Decrease in maximum handgrip strength	ProteinAge	GDF15	1876	0.50 (0.00;-0.00)	0.08	3.25 (3.75;2.75)	6.52x10^-35	1876	0.29 (-0.05;0.05)	0.14	0.16 (0.53;-0.22)	0.50
UK Biobank	Decrease in maximum handgrip strength	ProteinAge20	GDF15	1876	0.37 (-0.13;0.13)	0.19	3.24 (3.74;2.75)	1.01x10^-34	1876	0.23 (-0.11;0.11)	0.24	0.16 (0.53;-0.22)	0.51
UK Biobank	Decrease in maximum handgrip strength	MetaboHealth	GDF15	1876	2.62 (2.13;-2.13)	9.48x10^-25	3.19 (3.68;2.71)	1.08x10^-35	1876	0.48 (0.12;-0.12)	0.02	0.19 (0.56;-0.18)	0.41
UK Biobank	Decrease in maximum handgrip strength	Protein Mortality Score	GDF15	1876	-0.40 (-0.90;0.90)	0.16	3.23 (3.73;2.73)	2.92x10^-34	1876	1.20 (0.82;-0.82)	2.04x10^-09	0.17 (0.54;-0.20)	0.47
UK Biobank	Decrease in maximum handgrip strength	Metabo Mortality Score	GDF15	1876	1.11 (0.61;-0.61)	3.20x10^-05	3.34 (3.83;2.84)	5.47x10^-37	1876	0.55 (0.20;-0.20)	4.31x10^-03	0.20 (0.57;-0.18)	0.40
RS multi-omics set	Frailty index (%)	ProtFI	GDF15	580	2.49 (1.88;3.11)	4.80x10^-14	0.30 (-0.32;0.91)	0.44	578	1.84 (1.06;2.61)	1.12x10^-05	0.34 (-0.35;1.03)	0.43
RS multi-omics set	Frailty index (%)	ProtMort	GDF15	580	0.98 (0.22;1.74)	0.02	1.08 (0.32;1.84)	0.01	578	0.95 (0.11;1.78)	0.04	0.84 (0.11;1.56)	0.05
RS multi-omics set	Frailty index (%)	EN-CMB-FI	GDF15	580	2.41 (1.80;3.02)	1.18x10^-13	0.39 (-0.21;1.00)	0.29	578	1.80 (1.06;2.54)	6.18x10^-06	0.43 (-0.23;1.08)	0.29
RS multi-omics set	Frailty index (%)	FNN-CMB-FI	GDF15	580	2.39 (1.80;2.98)	3.68x10^-14	0.48 (-0.11;1.07)	0.18	578	1.75 (1.06;2.44)	2.20x10^-06	0.51 (-0.12;1.13)	0.18
RS multi-omics set	Frailty index (%)	EN-CMB-mort	GDF15	580	0.61 (-0.07;1.28)	0.11	1.41 (0.74;2.08)	2.16x10^-04	578	0.62 (-0.11;1.34)	0.14	1.09 (0.45;1.74)	2.97x10^-03
RS multi-omics set	Frailty index (%)	FNN-CMB-mort	GDF15	580	0.58 (-0.04;1.21)	0.10	1.47 (0.84;2.09)	2.69x10^-05	578	0.60 (-0.06;1.26)	0.11	1.14 (0.54;1.75)	8.97x10^-04
RS multi-omics set	Frailty index (%)	FNN-FFS-FI	GDF15	580	2.32 (1.72;2.93)	5.95x10^-13	0.47 (-0.14;1.07)	0.20	578	1.57 (0.84;2.30)	6.67x10^-05	0.55 (-0.10;1.21)	0.16
RS multi-omics set	Frailty index (%)	FNN-FFS-mort	GDF15	580	1.11 (0.41;1.82)	3.95x10^-03	1.03 (0.33;1.74)	0.01	578	1.09 (0.32;1.86)	9.89x10^-03	0.81 (0.13;1.48)	0.04
RS multi-omics set	Frailty index (%)	MetaboHealth	GDF15	580	0.88 (0.32;1.43)	4.06x10^-03	1.46 (0.90;2.02)	1.97x10^-06	578	0.33 (-0.23;0.89)	0.29	1.30 (0.75;1.86)	2.73x10^-05
RS multi-omics set	Frailty index (%)	DNAm Horvath	GDF15	580	-0.36 (-0.87;0.16)	0.22	1.81 (1.30;2.33)	9.50x10^-11	578	-0.44 (-0.94;0.06)	0.12	1.41 (0.88;1.94)	1.11x10^-06
RS multi-omics set	Frailty index (%)	DNAm Hannum	GDF15	580	-0.25 (-0.78;0.28)	0.40	1.84 (1.32;2.37)	9.45x10^-11	578	-0.43 (-0.98;0.12)	0.17	1.44 (0.92;1.97)	6.53x10^-07
RS multi-omics set	Frailty index (%)	DNAm GrimAge	GDF15	580	0.28 (-0.28;0.85)	0.38	1.68 (1.11;2.25)	6.10x10^-08	578	0.34 (-0.40;1.08)	0.42	1.33 (0.78;1.89)	1.34x10^-05
RS multi-omics set	Decrease in maximum handgrip strength	ProtFI	GDF15	569	4.32 (3.33;-3.33)	3.30x10^-16	-4.05 (-3.06;-5.03)	2.91x10^-14	567	1.38 (0.44;-0.44)	7.61x10^-03	-0.33 (0.51;-1.16)	0.53
RS multi-omics set	Decrease in maximum handgrip strength	ProtMort	GDF15	569	-3.57 (-4.76;4.76)	2.05x10^-08	1.15 (2.34;-0.04)	0.11	567	0.81 (-0.18;0.18)	0.15	-0.01 (0.86;-0.88)	0.99
RS multi-omics set	Decrease in maximum handgrip strength	EN-CMB-FI	GDF15	569	3.87 (2.89;-2.89)	1.50x10^-13	-3.70 (-2.73;-4.68)	2.48x10^-12	567	1.32 (0.42;-0.42)	7.54x10^-03	-0.25 (0.55;-1.04)	0.63
RS multi-omics set	Decrease in maximum handgrip strength	FNN-CMB-FI	GDF15	569	3.26 (2.30;-2.30)	2.56x10^-10	-3.25 (-2.29;-4.21)	5.23x10^-10	567	0.93 (0.09;-0.09)	0.05	0.00 (0.77;-0.76)	1.00
RS multi-omics set	Decrease in maximum handgrip strength	EN-CMB-mort	GDF15	569	-2.10 (-3.18;3.18)	3.29x10^-04	-0.11 (0.97;-1.18)	0.89	567	0.75 (-0.11;0.11)	0.13	0.10 (0.87;-0.68)	0.86
RS multi-omics set	Decrease in maximum handgrip strength	FNN-CMB-mort	GDF15	569	-1.85 (-2.85;2.85)	7.32x10^-04	-0.40 (0.60;-1.41)	0.52	567	0.55 (-0.24;0.24)	0.22	0.24 (0.96;-0.48)	0.60
RS multi-omics set	Decrease in maximum handgrip strength	FNN-FFS-FI	GDF15	569	3.52 (2.55;-2.55)	1.50x10^-11	-3.46 (-2.49;-4.44)	5.61x10^-11	567	0.85 (-0.03;0.03)	0.09	0.02 (0.81;-0.78)	0.98
RS multi-omics set	Decrease in maximum handgrip strength	FNN-FFS-mort	GDF15	569	-3.04 (-4.16;4.16)	4.09x10^-07	0.62 (1.74;-0.49)	0.37	567	0.90 (-0.01;0.01)	0.08	-0.01 (0.79;-0.82)	0.98
RS multi-omics set	Decrease in maximum handgrip strength	MetaboHealth	GDF15	569	0.74 (-0.16;0.16)	0.15	-1.74 (-0.84;-2.65)	7.73x10^-04	567	0.53 (-0.13;0.13)	0.16	0.31 (0.98;-0.36)	0.46
RS multi-omics set	Decrease in maximum handgrip strength	DNAm Horvath	GDF15	569	-1.03 (-1.86;1.86)	0.03	-1.42 (-0.58;-2.25)	2.91x10^-03	567	0.07 (-0.52;0.52)	0.84	0.48 (1.11;-0.15)	0.21
RS multi-omics set	Decrease in maximum handgrip strength	DNAm Hannum	GDF15	569	-2.20 (-3.03;3.03)	7.54x10^-07	-1.06 (-0.23;-1.89)	0.03	567	-0.06 (-0.72;0.72)	0.88	0.49 (1.12;-0.15)	0.21
RS multi-omics set	Decrease in maximum handgrip strength	DNAm GrimAge	GDF15	569	-2.55 (-3.44;3.44)	1.18x10^-07	-0.39 (0.51;-1.28)	0.49	567	-0.63 (-1.52;1.52)	0.21	0.62 (1.28;-0.04)	0.12
Leiden Longevity Study	Decrease in maximum handgrip strength	ProtFI	GDF15	329	2.46 (1.04;-1.04)	1.53x10^-03	-2.06 (-0.64;-3.48)	0.01	325	0.97 (-0.03;0.03)	0.09	0.05 (1.00;-0.90)	0.94
Leiden Longevity Study	Decrease in maximum handgrip strength	ProtMort	GDF15	329	-2.35 (-4.01;4.01)	0.01	0.65 (2.30;-1.00)	0.53	325	0.18 (-0.93;0.93)	0.79	0.41 (1.48;-0.66)	0.54
Leiden Longevity Study	Decrease in maximum handgrip strength	EN-CMB-FI	GDF15	329	1.95 (0.55;-0.55)	0.01	-1.76 (-0.36;-3.16)	0.03	325	0.63 (-0.34;0.34)	0.25	0.24 (1.17;-0.69)	0.69
Leiden Longevity Study	Decrease in maximum handgrip strength	FNN-CMB-FI	GDF15	329	1.10 (-0.26;0.26)	0.16	-1.31 (0.06;-2.67)	0.11	325	0.49 (-0.41;0.41)	0.34	0.34 (1.23;-0.55)	0.54
Leiden Longevity Study	Decrease in maximum handgrip strength	EN-CMB-mort	GDF15	329	-1.25 (-2.66;2.66)	0.12	-0.33 (1.07;-1.74)	0.72	325	0.02 (-0.90;0.90)	0.98	0.51 (1.42;-0.39)	0.36
Leiden Longevity Study	Decrease in maximum handgrip strength	FNN-CMB-mort	GDF15	329	-0.77 (-2.10;2.10)	0.30	-0.65 (0.68;-1.98)	0.43	325	0.28 (-0.58;0.58)	0.56	0.44 (1.30;-0.41)	0.40
Leiden Longevity Study	Decrease in maximum handgrip strength	FNN-FFS-FI	GDF15	329	1.82 (0.47;-0.47)	0.01	-1.56 (-0.21;-2.90)	0.05	325	1.12 (0.20;-0.20)	0.03	0.12 (1.00;-0.76)	0.85
Leiden Longevity Study	Decrease in maximum handgrip strength	FNN-FFS-mort	GDF15	329	-1.48 (-2.99;2.99)	0.09	-0.07 (1.44;-1.58)	0.95	325	0.44 (-0.55;0.55)	0.44	0.29 (1.26;-0.68)	0.63
Leiden Longevity Study	Decrease in maximum handgrip strength	MetaboHealth	GDF15	329	0.93 (-0.38;0.38)	0.21	-1.14 (0.17;-2.46)	0.15	325	0.60 (-0.27;0.27)	0.22	0.36 (1.22;-0.49)	0.50
Cohort	Outcome	Biomarker	Additional biomarker included in model	N	N cases	OR (CI)	pFDR	Other biomarker OR (CI)	Other biomarker pFDR	N	N cases	OR (CI)	pFDR	Other biomarker OR (CI)	Other biomarker pFDR
UK Biobank	Self-rated Poor Health	ProtFI		1861	482	2.29 (2.03; 2.57)	1.74x10^-41			1861	482	2.09 (1.82; 2.4)	6.71x10^-24
UK Biobank	Self-rated Poor Health	ProtMort		1861	482	1.88 (1.69; 2.1)	2.99x10^-28			1861	482	1.73 (1.52; 1.97)	4.20x10^-16
UK Biobank	Self-rated Poor Health	EN-allprot-FI		1861	482	2.56 (2.26; 2.9)	1.20x10^-48			1861	482	2.37 (2.06; 2.73)	1.74x10^-31
UK Biobank	Self-rated Poor Health	FNN-allprot-FI		1861	482	2.27 (2.03; 2.55)	5.00x10^-43			1861	482	2.13 (1.85; 2.45)	3.84x10^-25
UK Biobank	Self-rated Poor Health	EN-allprot-mort		1861	482	1.84 (1.65; 2.05)	7.85x10^-27			1861	482	1.73 (1.53; 1.97)	9.37x10^-17
UK Biobank	Self-rated Poor Health	FNN-allprot-mort		1861	482	1.85 (1.66; 2.06)	6.89x10^-28			1861	482	1.77 (1.55; 2.01)	2.35x10^-17
UK Biobank	Self-rated Poor Health	EN-CMB-FI		1861	482	2.41 (2.14; 2.72)	4.81x10^-45			1861	482	2.24 (1.95; 2.58)	3.59x10^-28
UK Biobank	Self-rated Poor Health	FNN-CMB-FI		1861	482	2.38 (2.11; 2.68)	1.88x10^-44			1861	482	2.18 (1.9; 2.5)	1.14x10^-27
UK Biobank	Self-rated Poor Health	EN-CMB-mort		1861	482	1.92 (1.71; 2.14)	1.87x10^-29			1861	482	1.84 (1.62; 2.1)	8.34x10^-20
UK Biobank	Self-rated Poor Health	FNN-CMB-mort		1861	482	1.78 (1.6; 1.98)	2.59x10^-25			1861	482	1.67 (1.48; 1.88)	5.90x10^-16
UK Biobank	Self-rated Poor Health	FNN-FFS-FI		1861	482	2.16 (1.94; 2.42)	1.28x10^-40			1861	482	1.95 (1.71; 2.23)	1.14x10^-22
UK Biobank	Self-rated Poor Health	FNN-FFS-mort		1861	482	1.83 (1.65; 2.03)	2.41x10^-28			1861	482	1.69 (1.49; 1.91)	3.73x10^-16
UK Biobank	Self-rated Poor Health	PAC		1861	482	1.53 (1.38; 1.7)	1.15x10^-14			1861	482	1.72 (1.52; 1.95)	1.95x10^-16
UK Biobank	Self-rated Poor Health	ProteinAge		1861	482	1.04 (0.94; 1.16)	0.48			1861	482	1.1 (0.99; 1.23)	0.11
UK Biobank	Self-rated Poor Health	ProteinAge20		1861	482	1.08 (0.98; 1.2)	0.19			1861	482	1.18 (1.06; 1.32)	6.56x10^-03
UK Biobank	Self-rated Poor Health	MetaboHealth		1861	482	1.45 (1.31; 1.62)	9.35x10^-12			1861	482	1.36 (1.21; 1.53)	5.29x10^-07
UK Biobank	Self-rated Poor Health	Protein Mortality Score		1861	482	1.57 (1.41; 1.74)	4.73x10^-16			1861	482	1.76 (1.55; 2.0)	5.49x10^-18
UK Biobank	Self-rated Poor Health	Metabo Mortality Score		1861	482	1.23 (1.11; 1.37)	2.24x10^-04			1861	482	1.08 (0.97; 1.21)	0.21
UK Biobank	Self-rated Poor Health	GDF15		1861	482	0.83 (0.75; 0.93)	1.43x10^-03			1861	482	0.95 (0.84; 1.07)	0.43
UK Biobank	Prevalent Cardiovascular disease	ProtFI		1878	85	2.52 (2.08; 3.05)	2.57x10^-20			1878	85	2.82 (2.22; 3.57)	8.33x10^-17
UK Biobank	Prevalent Cardiovascular disease	ProtMort		1878	85	2.18 (1.81; 2.62)	6.39x10^-16			1878	85	2.05 (1.64; 2.56)	6.87x10^-10
UK Biobank	Prevalent Cardiovascular disease	EN-allprot-FI		1878	85	2.48 (2.07; 2.97)	4.00x10^-22			1878	85	2.72 (2.18; 3.38)	2.05x10^-18
UK Biobank	Prevalent Cardiovascular disease	FNN-allprot-FI		1878	85	2.08 (1.79; 2.41)	3.73x10^-21			1878	85	2.35 (1.93; 2.86)	8.32x10^-17
UK Biobank	Prevalent Cardiovascular disease	EN-allprot-mort		1878	85	1.95 (1.62; 2.34)	9.66x10^-12			1878	85	2.05 (1.65; 2.53)	1.45x10^-10
UK Biobank	Prevalent Cardiovascular disease	FNN-allprot-mort		1878	85	1.9 (1.58; 2.28)	2.06x10^-11			1878	85	2.05 (1.65; 2.54)	3.91x10^-10
UK Biobank	Prevalent Cardiovascular disease	EN-CMB-FI		1878	85	2.57 (2.13; 3.12)	1.72x10^-21			1878	85	2.85 (2.25; 3.6)	9.80x10^-18
UK Biobank	Prevalent Cardiovascular disease	FNN-CMB-FI		1878	85	2.24 (1.9; 2.64)	6.89x10^-21			1878	85	2.47 (2.01; 3.03)	3.03x10^-17
UK Biobank	Prevalent Cardiovascular disease	EN-CMB-mort		1878	85	2.17 (1.81; 2.6)	3.26x10^-16			1878	85	2.14 (1.72; 2.65)	1.67x10^-11
UK Biobank	Prevalent Cardiovascular disease	FNN-CMB-mort		1878	85	1.87 (1.55; 2.25)	1.33x10^-10			1878	85	1.9 (1.54; 2.33)	5.46x10^-09
UK Biobank	Prevalent Cardiovascular disease	FNN-FFS-FI		1878	85	2.33 (1.97; 2.76)	5.80x10^-22			1878	85	2.69 (2.17; 3.34)	8.21x10^-19
UK Biobank	Prevalent Cardiovascular disease	FNN-FFS-mort		1878	85	1.88 (1.6; 2.21)	9.33x10^-14			1878	85	1.8 (1.49; 2.19)	9.59x10^-09
UK Biobank	Prevalent Cardiovascular disease	PAC		1878	85	2.74 (2.22; 3.39)	9.79x10^-20			1878	85	2.04 (1.64; 2.53)	2.80x10^-10
UK Biobank	Prevalent Cardiovascular disease	ProteinAge		1878	85	2.24 (1.69; 2.97)	5.50x10^-08			1878	85	1.22 (0.98; 1.52)	0.11
UK Biobank	Prevalent Cardiovascular disease	ProteinAge20		1878	85	2.46 (1.83; 3.31)	9.49x10^-09			1878	85	1.33 (1.07; 1.66)	0.02
UK Biobank	Prevalent Cardiovascular disease	MetaboHealth		1878	85	1.79 (1.47; 2.18)	1.94x10^-08			1878	85	1.76 (1.42; 2.17)	4.74x10^-07
UK Biobank	Prevalent Cardiovascular disease	Protein Mortality Score		1878	85	2.69 (2.19; 3.32)	9.95x10^-20			1878	85	2.0 (1.62; 2.46)	2.91x10^-10
UK Biobank	Prevalent Cardiovascular disease	Metabo Mortality Score		1878	85	1.28 (1.03; 1.59)	0.04			1878	85	1.11 (0.88; 1.4)	0.42
UK Biobank	Prevalent Cardiovascular disease	GDF15		1878	85	0.7 (0.56; 0.88)	3.39x10^-03			1878	85	0.79 (0.62; 1.01)	0.09
UK Biobank	Prevalent High Blood Pressure	ProtFI		1878	560	2.1 (1.88; 2.35)	9.68x10^-38			1878	560	1.75 (1.54; 2.0)	2.75x10^-16
UK Biobank	Prevalent High Blood Pressure	ProtMort		1878	560	1.6 (1.44; 1.77)	1.65x10^-18			1878	560	1.57 (1.38; 1.77)	3.30x10^-12
UK Biobank	Prevalent High Blood Pressure	EN-allprot-FI		1878	560	2.12 (1.89; 2.37)	3.01x10^-38			1878	560	1.82 (1.61; 2.07)	1.43x10^-19
UK Biobank	Prevalent High Blood Pressure	FNN-allprot-FI		1878	560	2.02 (1.81; 2.25)	1.45x10^-35			1878	560	1.72 (1.51; 1.96)	9.39x10^-16
UK Biobank	Prevalent High Blood Pressure	EN-allprot-mort		1878	560	1.36 (1.23; 1.5)	4.02x10^-09			1878	560	1.53 (1.36; 1.73)	1.13x10^-11
UK Biobank	Prevalent High Blood Pressure	FNN-allprot-mort		1878	560	1.36 (1.23; 1.5)	3.15x10^-09			1878	560	1.58 (1.4; 1.79)	1.33x10^-12
UK Biobank	Prevalent High Blood Pressure	EN-CMB-FI		1878	560	2.1 (1.88; 2.34)	1.38x10^-37			1878	560	1.77 (1.56; 2.01)	1.88x10^-17
UK Biobank	Prevalent High Blood Pressure	FNN-CMB-FI		1878	560	2.04 (1.83; 2.28)	9.98x10^-36			1878	560	1.74 (1.54; 1.97)	2.17x10^-17
UK Biobank	Prevalent High Blood Pressure	EN-CMB-mort		1878	560	1.48 (1.34; 1.63)	8.33x10^-14			1878	560	1.55 (1.37; 1.75)	4.13x10^-12
UK Biobank	Prevalent High Blood Pressure	FNN-CMB-mort		1878	560	1.31 (1.19; 1.44)	1.63x10^-07			1878	560	1.44 (1.28; 1.62)	1.46x10^-09
UK Biobank	Prevalent High Blood Pressure	FNN-FFS-FI		1878	560	2.1 (1.89; 2.35)	1.20x10^-39			1878	560	1.79 (1.58; 2.04)	1.05x10^-18
UK Biobank	Prevalent High Blood Pressure	FNN-FFS-mort		1878	560	1.52 (1.37; 1.67)	3.80x10^-16			1878	560	1.56 (1.39; 1.76)	1.32x10^-12
UK Biobank	Prevalent High Blood Pressure	PAC		1878	560	1.85 (1.66; 2.06)	1.48x10^-28			1878	560	1.48 (1.31; 1.67)	4.92x10^-10
UK Biobank	Prevalent High Blood Pressure	ProteinAge		1878	560	1.61 (1.44; 1.79)	5.45x10^-17			1878	560	1.08 (0.97; 1.19)	0.21
UK Biobank	Prevalent High Blood Pressure	ProteinAge20		1878	560	1.55 (1.39; 1.73)	6.33x10^-15			1878	560	1.04 (0.93; 1.15)	0.55
UK Biobank	Prevalent High Blood Pressure	MetaboHealth		1878	560	1.37 (1.24; 1.51)	2.73x10^-09			1878	560	1.23 (1.1; 1.37)	5.95x10^-04
UK Biobank	Prevalent High Blood Pressure	Protein Mortality Score		1878	560	1.74 (1.56; 1.93)	5.85x10^-24			1878	560	1.38 (1.23; 1.55)	1.41x10^-07
UK Biobank	Prevalent High Blood Pressure	Metabo Mortality Score		1878	560	1.08 (0.98; 1.2)	0.15			1878	560	0.9 (0.81; 1.01)	0.10
UK Biobank	Prevalent High Blood Pressure	GDF15		1878	560	0.85 (0.77; 0.94)	2.23x10^-03			1878	560	0.92 (0.82; 1.03)	0.19
RS multi-omics set	Self-rated Poor Health	ProtFI		583	44	2.23 (1.66; 3.0)	3.70x10^-07			581	44	1.99 (1.38; 2.85)	4.60x10^-04
RS multi-omics set	Self-rated Poor Health	ProtMort		583	44	1.43 (1.07; 1.9)	0.02			581	44	1.43 (1.01; 2.05)	0.07
RS multi-omics set	Self-rated Poor Health	EN-CMB-FI		583	44	2.11 (1.58; 2.81)	1.02x10^-06			581	44	1.86 (1.3; 2.65)	1.46x10^-03
RS multi-omics set	Self-rated Poor Health	FNN-CMB-FI		583	44	1.93 (1.51; 2.48)	6.71x10^-07			581	44	1.68 (1.24; 2.29)	1.95x10^-03
RS multi-omics set	Self-rated Poor Health	EN-CMB-mort		583	44	1.5 (1.14; 1.98)	7.35x10^-03			581	44	1.53 (1.08; 2.16)	0.03
RS multi-omics set	Self-rated Poor Health	FNN-CMB-mort		583	44	1.55 (1.18; 2.04)	3.33x10^-03			581	44	1.55 (1.11; 2.16)	0.02
RS multi-omics set	Self-rated Poor Health	FNN-FFS-FI		583	44	1.95 (1.51; 2.53)	1.22x10^-06			581	44	1.67 (1.21; 2.29)	3.47x10^-03
RS multi-omics set	Self-rated Poor Health	FNN-FFS-mort		583	44	1.36 (1.04; 1.77)	0.04			581	44	1.3 (0.93; 1.81)	0.17
RS multi-omics set	Self-rated Poor Health	MetaboHealth		583	44	1.44 (1.08; 1.93)	0.02			581	44	1.31 (0.94; 1.82)	0.15
RS multi-omics set	Self-rated Poor Health	DNAm Horvath		583	44	0.79 (0.58; 1.09)	0.20			581	44	0.96 (0.7; 1.32)	0.84
RS multi-omics set	Self-rated Poor Health	DNAm Hannum		583	44	0.87 (0.64; 1.19)	0.44			581	44	1.13 (0.81; 1.58)	0.51
RS multi-omics set	Self-rated Poor Health	DNAm GrimAge		583	44	0.9 (0.66; 1.24)	0.57			581	44	0.95 (0.6; 1.51)	0.86
RS multi-omics set	Self-rated Poor Health	GDF15		583	44	1.45 (1.11; 1.9)	0.01			581	44	1.54 (1.16; 2.04)	4.86x10^-03
RS multi-omics set	Prevalent Cardiovascular disease	ProtFI		583	55	1.76 (1.35; 2.3)	6.79x10^-05			581	55	1.84 (1.33; 2.56)	5.58x10^-04
RS multi-omics set	Prevalent Cardiovascular disease	ProtMort		583	55	1.77 (1.37; 2.29)	3.69x10^-05			581	55	1.2 (0.86; 1.68)	0.33
RS multi-omics set	Prevalent Cardiovascular disease	EN-CMB-FI		583	55	1.75 (1.35; 2.27)	5.73x10^-05			581	55	1.84 (1.32; 2.55)	6.43x10^-04
RS multi-omics set	Prevalent Cardiovascular disease	FNN-CMB-FI		583	55	1.63 (1.29; 2.05)	8.00x10^-05			581	55	1.76 (1.31; 2.38)	4.88x10^-04
RS multi-omics set	Prevalent Cardiovascular disease	EN-CMB-mort		583	55	1.78 (1.39; 2.29)	1.66x10^-05			581	55	1.36 (0.99; 1.87)	0.09
RS multi-omics set	Prevalent Cardiovascular disease	FNN-CMB-mort		583	55	1.54 (1.2; 1.98)	1.67x10^-03			581	55	1.23 (0.9; 1.67)	0.24
RS multi-omics set	Prevalent Cardiovascular disease	FNN-FFS-FI		583	55	1.64 (1.29; 2.08)	1.38x10^-04			581	55	1.71 (1.26; 2.32)	1.09x10^-03
RS multi-omics set	Prevalent Cardiovascular disease	FNN-FFS-mort		583	55	1.68 (1.33; 2.13)	3.57x10^-05			581	55	1.22 (0.9; 1.66)	0.25
RS multi-omics set	Prevalent Cardiovascular disease	MetaboHealth		583	55	1.73 (1.33; 2.26)	1.29x10^-04			581	55	1.36 (1.02; 1.81)	0.06
RS multi-omics set	Prevalent Cardiovascular disease	DNAm Horvath		583	55	1.65 (1.26; 2.17)	6.27x10^-04			581	55	0.98 (0.72; 1.32)	0.90
RS multi-omics set	Prevalent Cardiovascular disease	DNAm Hannum		583	55	2.16 (1.62; 2.88)	4.56x10^-07			581	55	1.17 (0.85; 1.62)	0.39
RS multi-omics set	Prevalent Cardiovascular disease	DNAm GrimAge		583	55	2.15 (1.64; 2.82)	1.16x10^-07			581	55	1.19 (0.8; 1.76)	0.45
RS multi-omics set	Prevalent Cardiovascular disease	GDF15		583	55	1.86 (1.45; 2.38)	2.80x10^-06			581	55	1.28 (0.98; 1.67)	0.10
RS multi-omics set	Prevalent High Blood Pressure	ProtFI		583	318	1.49 (1.25; 1.77)	2.20x10^-05			581	317	1.19 (0.97; 1.48)	0.14
RS multi-omics set	Prevalent High Blood Pressure	ProtMort		583	318	1.47 (1.23; 1.75)	3.72x10^-05			581	317	1.25 (1.01; 1.55)	0.07
RS multi-omics set	Prevalent High Blood Pressure	EN-CMB-FI		583	318	1.46 (1.22; 1.74)	5.68x10^-05			581	317	1.21 (0.97; 1.49)	0.13
RS multi-omics set	Prevalent High Blood Pressure	FNN-CMB-FI		583	318	1.5 (1.25; 1.8)	4.34x10^-05			581	317	1.27 (1.02; 1.58)	0.05
RS multi-omics set	Prevalent High Blood Pressure	EN-CMB-mort		583	318	1.4 (1.18; 1.66)	3.44x10^-04			581	317	1.31 (1.06; 1.63)	0.02
RS multi-omics set	Prevalent High Blood Pressure	FNN-CMB-mort		583	318	1.33 (1.12; 1.58)	2.09x10^-03			581	317	1.33 (1.08; 1.64)	0.01
RS multi-omics set	Prevalent High Blood Pressure	FNN-FFS-FI		583	318	1.54 (1.29; 1.85)	6.99x10^-06			581	317	1.27 (1.03; 1.58)	0.04
RS multi-omics set	Prevalent High Blood Pressure	FNN-FFS-mort		583	318	1.48 (1.24; 1.77)	4.39x10^-05			581	317	1.28 (1.03; 1.6)	0.04
RS multi-omics set	Prevalent High Blood Pressure	MetaboHealth		583	318	1.49 (1.25; 1.77)	2.22x10^-05			581	317	1.19 (0.99; 1.44)	0.10
RS multi-omics set	Prevalent High Blood Pressure	DNAm Horvath		583	318	1.48 (1.25; 1.76)	2.33x10^-05			581	317	0.97 (0.81; 1.15)	0.76
RS multi-omics set	Prevalent High Blood Pressure	DNAm Hannum		583	318	1.57 (1.32; 1.88)	1.13x10^-06			581	317	1.05 (0.86; 1.27)	0.67
RS multi-omics set	Prevalent High Blood Pressure	DNAm GrimAge		583	318	1.5 (1.26; 1.78)	1.48x10^-05			581	317	1.07 (0.83; 1.37)	0.65
RS multi-omics set	Prevalent High Blood Pressure	GDF15		583	318	1.7 (1.4; 2.05)	1.42x10^-07			581	317	1.26 (1.04; 1.54)	0.03
Leiden Longevity Study	Self-rated Poor Health	ProtFI		487	48	1.88 (1.46; 2.42)	2.49x10^-06			482	46	1.81 (1.37; 2.38)	5.70x10^-05
Leiden Longevity Study	Self-rated Poor Health	ProtMort		487	48	1.47 (1.16; 1.86)	2.57x10^-03			482	46	1.56 (1.21; 2.01)	1.39x10^-03
Leiden Longevity Study	Self-rated Poor Health	EN-CMB-FI		487	48	1.99 (1.55; 2.55)	2.49x10^-07			482	46	1.89 (1.44; 2.48)	9.91x10^-06
Leiden Longevity Study	Self-rated Poor Health	FNN-CMB-FI		487	48	1.85 (1.46; 2.33)	6.37x10^-07			482	46	1.78 (1.39; 2.27)	1.23x10^-05
Leiden Longevity Study	Self-rated Poor Health	EN-CMB-mort		487	48	1.71 (1.31; 2.24)	2.26x10^-04			482	46	1.82 (1.36; 2.45)	1.64x10^-04
Leiden Longevity Study	Self-rated Poor Health	FNN-CMB-mort		487	48	1.36 (1.06; 1.73)	0.03			482	46	1.37 (1.06; 1.79)	0.03
Leiden Longevity Study	Self-rated Poor Health	FNN-FFS-FI		487	48	1.78 (1.42; 2.23)	1.26x10^-06			482	46	1.68 (1.31; 2.15)	1.01x10^-04
Leiden Longevity Study	Self-rated Poor Health	FNN-FFS-mort		487	48	1.52 (1.22; 1.9)	3.87x10^-04			482	46	1.58 (1.24; 2.0)	3.99x10^-04
Leiden Longevity Study	Self-rated Poor Health	MetaboHealth		487	48	1.69 (1.3; 2.21)	2.45x10^-04			482	46	1.49 (1.12; 1.98)	0.01
Leiden Longevity Study	Self-rated Poor Health	GDF15		487	48	1.06 (0.8; 1.39)	0.74			482	46	1.08 (0.81; 1.44)	0.65
Leiden Longevity Study	Prevalent High Blood Pressure	ProtFI		390	118	1.37 (1.1; 1.69)	8.57x10^-03			380	115	1.21 (0.95; 1.53)	0.17
Leiden Longevity Study	Prevalent High Blood Pressure	ProtMort		390	118	1.19 (0.97; 1.47)	0.14			380	115	1.1 (0.88; 1.39)	0.45
Leiden Longevity Study	Prevalent High Blood Pressure	EN-CMB-FI		390	118	1.53 (1.23; 1.91)	3.67x10^-04			380	115	1.35 (1.06; 1.71)	0.03
Leiden Longevity Study	Prevalent High Blood Pressure	FNN-CMB-FI		390	118	1.46 (1.18; 1.82)	1.32x10^-03			380	115	1.28 (1.02; 1.61)	0.05
Leiden Longevity Study	Prevalent High Blood Pressure	EN-CMB-mort		390	118	1.23 (0.99; 1.52)	0.09			380	115	1.21 (0.96; 1.52)	0.16
Leiden Longevity Study	Prevalent High Blood Pressure	FNN-CMB-mort		390	118	1.15 (0.93; 1.42)	0.24			380	115	1.17 (0.93; 1.47)	0.23
Leiden Longevity Study	Prevalent High Blood Pressure	FNN-FFS-FI		390	118	1.29 (1.05; 1.58)	0.03			380	115	1.12 (0.89; 1.41)	0.39
Leiden Longevity Study	Prevalent High Blood Pressure	FNN-FFS-mort		390	118	1.2 (0.98; 1.47)	0.12			380	115	1.14 (0.91; 1.42)	0.32
Leiden Longevity Study	Prevalent High Blood Pressure	MetaboHealth		390	118	1.41 (1.13; 1.75)	3.92x10^-03			380	115	1.25 (0.99; 1.59)	0.10
Leiden Longevity Study	Prevalent High Blood Pressure	GDF15		390	118	1.07 (0.87; 1.32)	0.55			380	115	0.97 (0.77; 1.23)	0.84
UK Biobank	Self-rated Poor Health	ProtFI	MetaboHealth	1861	482	2.31 (2.03; 2.63)	1.32x10^-35	1.07 (0.94; 1.2)	0.39	1861	482	2.0 (1.73; 2.32)	2.08x10^-19	1.13 (0.99; 1.28)	0.12
UK Biobank	Self-rated Poor Health	ProtMort	MetaboHealth	1861	482	1.77 (1.58; 1.98)	2.65x10^-21	1.23 (1.1; 1.38)	1.07x10^-03	1861	482	1.63 (1.42; 1.87)	8.13x10^-12	1.16 (1.03; 1.32)	0.04
UK Biobank	Self-rated Poor Health	EN-allprot-FI	MetaboHealth	1861	482	2.64 (2.3; 3.02)	1.04x10^-42	1.02 (0.9; 1.16)	0.79	1861	482	2.31 (1.99; 2.69)	4.67x10^-27	1.07 (0.94; 1.21)	0.41
UK Biobank	Self-rated Poor Health	FNN-allprot-FI	MetaboHealth	1861	482	2.4 (2.1; 2.73)	2.14x10^-37	1.0 (0.88; 1.13)	0.99	1861	482	2.08 (1.79; 2.41)	1.30x10^-20	1.06 (0.93; 1.21)	0.45
UK Biobank	Self-rated Poor Health	EN-allprot-mort	MetaboHealth	1861	482	1.73 (1.54; 1.94)	3.50x10^-20	1.23 (1.1; 1.38)	1.07x10^-03	1861	482	1.64 (1.44; 1.88)	2.00x10^-12	1.16 (1.02; 1.31)	0.05
UK Biobank	Self-rated Poor Health	FNN-allprot-mort	MetaboHealth	1861	482	1.75 (1.56; 1.96)	5.10x10^-21	1.21 (1.08; 1.36)	2.75x10^-03	1861	482	1.68 (1.46; 1.93)	7.87x10^-13	1.14 (1.01; 1.3)	0.08
UK Biobank	Self-rated Poor Health	EN-CMB-FI	MetaboHealth	1861	482	2.48 (2.17; 2.84)	2.07x10^-39	1.03 (0.91; 1.16)	0.70	1861	482	2.17 (1.87; 2.52)	1.37x10^-23	1.08 (0.95; 1.23)	0.31
UK Biobank	Self-rated Poor Health	FNN-CMB-FI	MetaboHealth	1861	482	2.42 (2.12; 2.77)	2.28x10^-38	1.04 (0.92; 1.17)	0.64	1861	482	2.11 (1.83; 2.44)	2.94x10^-23	1.09 (0.96; 1.24)	0.28
UK Biobank	Self-rated Poor Health	EN-CMB-mort	MetaboHealth	1861	482	1.8 (1.6; 2.02)	1.02x10^-21	1.19 (1.07; 1.34)	6.69x10^-03	1861	482	1.77 (1.54; 2.03)	4.66x10^-15	1.11 (0.97; 1.26)	0.19
UK Biobank	Self-rated Poor Health	FNN-CMB-mort	MetaboHealth	1861	482	1.67 (1.49; 1.87)	1.13x10^-18	1.25 (1.12; 1.39)	5.05x10^-04	1861	482	1.58 (1.39; 1.79)	8.99x10^-12	1.18 (1.04; 1.33)	0.02
UK Biobank	Self-rated Poor Health	FNN-FFS-FI	MetaboHealth	1861	482	2.18 (1.92; 2.46)	4.31x10^-34	1.06 (0.94; 1.2)	0.42	1861	482	1.87 (1.63; 2.15)	4.61x10^-18	1.12 (0.99; 1.27)	0.13
UK Biobank	Self-rated Poor Health	FNN-FFS-mort	MetaboHealth	1861	482	1.72 (1.54; 1.92)	6.98x10^-21	1.22 (1.09; 1.37)	1.47x10^-03	1861	482	1.6 (1.4; 1.83)	1.07x10^-11	1.16 (1.02; 1.31)	0.05
UK Biobank	Self-rated Poor Health	PAC	MetaboHealth	1861	482	1.76 (1.57; 1.97)	3.37x10^-21	1.22 (1.09; 1.37)	1.59x10^-03	1861	482	1.63 (1.42; 1.87)	5.25x10^-12	1.16 (1.02; 1.31)	0.05
UK Biobank	Self-rated Poor Health	ProteinAge	MetaboHealth	1861	482	1.11 (1.0; 1.23)	0.07	1.46 (1.31; 1.62)	1.65x10^-11	1861	482	1.09 (0.98; 1.22)	0.17	1.36 (1.21; 1.53)	1.52x10^-06
UK Biobank	Self-rated Poor Health	ProteinAge20	MetaboHealth	1861	482	1.16 (1.04; 1.29)	0.01	1.45 (1.3; 1.61)	3.96x10^-11	1861	482	1.15 (1.03; 1.29)	0.02	1.35 (1.2; 1.52)	2.99x10^-06
UK Biobank	Self-rated Poor Health	Protein Mortality Score	MetaboHealth	1861	482	1.74 (1.55; 1.95)	1.11x10^-20	1.25 (1.12; 1.4)	3.58x10^-04	1861	482	1.68 (1.47; 1.91)	7.83x10^-14	1.16 (1.03; 1.32)	0.04
UK Biobank	Self-rated Poor Health	Metabo Mortality Score	MetaboHealth	1861	482	1.07 (0.95; 1.2)	0.30	1.42 (1.27; 1.6)	7.94x10^-09	1861	482	0.96 (0.85; 1.09)	0.59	1.38 (1.22; 1.57)	2.39x10^-06
UK Biobank	Self-rated Poor Health	GDF15	MetaboHealth	1861	482	0.82 (0.74; 0.91)	6.56x10^-04	1.47 (1.33; 1.64)	3.81x10^-12	1861	482	0.96 (0.85; 1.08)	0.51	1.36 (1.21; 1.53)	1.15x10^-06
UK Biobank	Prevalent Cardiovascular disease	ProtFI	MetaboHealth	1878	85	2.14 (1.73; 2.65)	8.00x10^-12	1.17 (0.93; 1.48)	0.26	1878	85	2.54 (1.98; 3.27)	1.82x10^-12	1.32 (1.04; 1.67)	0.05
UK Biobank	Prevalent Cardiovascular disease	ProtMort	MetaboHealth	1878	85	1.95 (1.59; 2.38)	3.10x10^-10	1.26 (1.02; 1.57)	0.07	1878	85	1.79 (1.4; 2.28)	6.13x10^-06	1.42 (1.12; 1.78)	8.86x10^-03
UK Biobank	Prevalent Cardiovascular disease	EN-allprot-FI	MetaboHealth	1878	85	2.21 (1.81; 2.7)	3.22x10^-14	1.13 (0.9; 1.42)	0.37	1878	85	2.5 (1.98; 3.16)	8.35x10^-14	1.26 (1.0; 1.59)	0.10
UK Biobank	Prevalent Cardiovascular disease	FNN-allprot-FI	MetaboHealth	1878	85	1.87 (1.57; 2.22)	8.99x10^-12	1.13 (0.9; 1.43)	0.39	1878	85	2.16 (1.74; 2.68)	1.19x10^-11	1.25 (0.99; 1.59)	0.12
UK Biobank	Prevalent Cardiovascular disease	EN-allprot-mort	MetaboHealth	1878	85	1.93 (1.59; 2.36)	2.90x10^-10	1.26 (1.02; 1.57)	0.07	1878	85	1.79 (1.42; 2.26)	2.15x10^-06	1.41 (1.12; 1.77)	0.01
UK Biobank	Prevalent Cardiovascular disease	FNN-allprot-mort	MetaboHealth	1878	85	1.89 (1.55; 2.3)	6.12x10^-10	1.25 (1.01; 1.56)	0.08	1878	85	1.78 (1.4; 2.26)	7.46x10^-06	1.39 (1.1; 1.76)	0.02
UK Biobank	Prevalent Cardiovascular disease	EN-CMB-FI	MetaboHealth	1878	85	2.25 (1.81; 2.78)	4.73x10^-13	1.13 (0.89; 1.42)	0.41	1878	85	2.6 (2.02; 3.34)	3.16x10^-13	1.27 (1.0; 1.6)	0.10
UK Biobank	Prevalent Cardiovascular disease	FNN-CMB-FI	MetaboHealth	1878	85	1.99 (1.65; 2.39)	1.17x10^-12	1.16 (0.92; 1.46)	0.29	1878	85	2.26 (1.82; 2.82)	1.39x10^-12	1.29 (1.02; 1.62)	0.07
UK Biobank	Prevalent Cardiovascular disease	EN-CMB-mort	MetaboHealth	1878	85	2.02 (1.65; 2.46)	3.23x10^-11	1.2 (0.97; 1.5)	0.17	1878	85	1.89 (1.49; 2.39)	4.22x10^-07	1.34 (1.06; 1.7)	0.04
UK Biobank	Prevalent Cardiovascular disease	FNN-CMB-mort	MetaboHealth	1878	85	1.83 (1.5; 2.24)	7.80x10^-09	1.29 (1.04; 1.6)	0.05	1878	85	1.65 (1.32; 2.07)	3.49x10^-05	1.45 (1.15; 1.82)	4.92x10^-03
UK Biobank	Prevalent Cardiovascular disease	FNN-FFS-FI	MetaboHealth	1878	85	2.05 (1.7; 2.48)	3.63x10^-13	1.14 (0.9; 1.43)	0.36	1878	85	2.48 (1.98; 3.12)	3.00x10^-14	1.26 (1.0; 1.6)	0.10
UK Biobank	Prevalent Cardiovascular disease	FNN-FFS-mort	MetaboHealth	1878	85	1.73 (1.44; 2.06)	7.75x10^-09	1.28 (1.03; 1.59)	0.05	1878	85	1.57 (1.27; 1.95)	9.32x10^-05	1.45 (1.15; 1.83)	5.56x10^-03
UK Biobank	Prevalent Cardiovascular disease	PAC	MetaboHealth	1878	85	1.96 (1.61; 2.38)	9.92x10^-11	1.26 (1.01; 1.56)	0.08	1878	85	1.78 (1.41; 2.25)	4.18x10^-06	1.4 (1.11; 1.77)	0.01
UK Biobank	Prevalent Cardiovascular disease	ProteinAge	MetaboHealth	1878	85	1.2 (0.97; 1.49)	0.13	1.65 (1.35; 2.01)	4.67x10^-06	1878	85	1.19 (0.96; 1.48)	0.15	1.75 (1.42; 2.16)	1.25x10^-06
UK Biobank	Prevalent Cardiovascular disease	ProteinAge20	MetaboHealth	1878	85	1.32 (1.06; 1.64)	0.02	1.62 (1.33; 1.98)	9.88x10^-06	1878	85	1.29 (1.03; 1.61)	0.04	1.73 (1.4; 2.14)	2.21x10^-06
UK Biobank	Prevalent Cardiovascular disease	Protein Mortality Score	MetaboHealth	1878	85	1.91 (1.58; 2.31)	8.50x10^-11	1.29 (1.04; 1.6)	0.04	1878	85	1.76 (1.41; 2.2)	1.90x10^-06	1.44 (1.14; 1.81)	6.18x10^-03
UK Biobank	Prevalent Cardiovascular disease	Metabo Mortality Score	MetaboHealth	1878	85	0.92 (0.73; 1.16)	0.53	1.72 (1.38; 2.15)	9.86x10^-06	1878	85	0.85 (0.67; 1.09)	0.24	1.88 (1.48; 2.38)	9.05x10^-07
UK Biobank	Prevalent Cardiovascular disease	GDF15	MetaboHealth	1878	85	0.67 (0.54; 0.84)	8.97x10^-04	1.65 (1.36; 2.0)	2.79x10^-06	1878	85	0.8 (0.63; 1.02)	0.11	1.74 (1.41; 2.15)	1.17x10^-06
UK Biobank	Prevalent High Blood Pressure	ProtFI	MetaboHealth	1878	560	1.89 (1.68; 2.13)	1.28x10^-25	0.99 (0.89; 1.11)	0.94	1878	560	1.71 (1.49; 1.97)	7.67x10^-14	1.06 (0.94; 1.2)	0.40
UK Biobank	Prevalent High Blood Pressure	ProtMort	MetaboHealth	1878	560	1.5 (1.34; 1.66)	5.42x10^-13	1.13 (1.01; 1.25)	0.05	1878	560	1.52 (1.34; 1.74)	8.31x10^-10	1.07 (0.95; 1.21)	0.33
UK Biobank	Prevalent High Blood Pressure	EN-allprot-FI	MetaboHealth	1878	560	1.95 (1.73; 2.2)	1.23x10^-27	0.99 (0.88; 1.1)	0.85	1878	560	1.8 (1.58; 2.06)	3.80x10^-17	1.04 (0.92; 1.17)	0.62
UK Biobank	Prevalent High Blood Pressure	FNN-allprot-FI	MetaboHealth	1878	560	1.85 (1.65; 2.08)	4.75x10^-24	0.97 (0.86; 1.09)	0.65	1878	560	1.7 (1.48; 1.95)	2.87x10^-13	1.03 (0.91; 1.16)	0.69
UK Biobank	Prevalent High Blood Pressure	EN-allprot-mort	MetaboHealth	1878	560	1.43 (1.28; 1.58)	1.41x10^-10	1.14 (1.02; 1.26)	0.04	1878	560	1.49 (1.31; 1.69)	2.66x10^-09	1.08 (0.96; 1.22)	0.28
UK Biobank	Prevalent High Blood Pressure	FNN-allprot-mort	MetaboHealth	1878	560	1.43 (1.29; 1.59)	8.64x10^-11	1.13 (1.01; 1.25)	0.06	1878	560	1.54 (1.35; 1.76)	4.06x10^-10	1.06 (0.94; 1.2)	0.42
UK Biobank	Prevalent High Blood Pressure	EN-CMB-FI	MetaboHealth	1878	560	1.9 (1.69; 2.14)	7.40x10^-26	0.99 (0.88; 1.1)	0.86	1878	560	1.74 (1.52; 1.99)	5.66x10^-15	1.05 (0.93; 1.18)	0.53
UK Biobank	Prevalent High Blood Pressure	FNN-CMB-FI	MetaboHealth	1878	560	1.87 (1.66; 2.1)	4.61x10^-25	0.99 (0.89; 1.11)	0.93	1878	560	1.71 (1.5; 1.95)	5.54x10^-15	1.05 (0.93; 1.18)	0.52
UK Biobank	Prevalent High Blood Pressure	EN-CMB-mort	MetaboHealth	1878	560	1.42 (1.27; 1.58)	4.73x10^-10	1.13 (1.01; 1.25)	0.06	1878	560	1.51 (1.33; 1.72)	1.40x10^-09	1.06 (0.94; 1.19)	0.45
UK Biobank	Prevalent High Blood Pressure	FNN-CMB-mort	MetaboHealth	1878	560	1.36 (1.22; 1.5)	2.57x10^-08	1.16 (1.04; 1.29)	0.02	1878	560	1.39 (1.23; 1.57)	2.32x10^-07	1.11 (0.98; 1.24)	0.16
UK Biobank	Prevalent High Blood Pressure	FNN-FFS-FI	MetaboHealth	1878	560	1.93 (1.72; 2.16)	7.89x10^-28	0.97 (0.87; 1.09)	0.68	1878	560	1.77 (1.55; 2.02)	3.29x10^-16	1.04 (0.92; 1.17)	0.61
UK Biobank	Prevalent High Blood Pressure	FNN-FFS-mort	MetaboHealth	1878	560	1.47 (1.32; 1.63)	1.46x10^-12	1.12 (1.01; 1.25)	0.06	1878	560	1.52 (1.34; 1.73)	4.13x10^-10	1.07 (0.95; 1.2)	0.39
UK Biobank	Prevalent High Blood Pressure	PAC	MetaboHealth	1878	560	1.42 (1.28; 1.58)	1.81x10^-10	1.14 (1.02; 1.26)	0.04	1878	560	1.43 (1.26; 1.63)	1.09x10^-07	1.09 (0.97; 1.23)	0.22
UK Biobank	Prevalent High Blood Pressure	ProteinAge	MetaboHealth	1878	560	1.09 (0.98; 1.2)	0.15	1.27 (1.15; 1.4)	1.04x10^-05	1878	560	1.07 (0.96; 1.19)	0.26	1.23 (1.1; 1.37)	1.12x10^-03
UK Biobank	Prevalent High Blood Pressure	ProteinAge20	MetaboHealth	1878	560	1.03 (0.94; 1.14)	0.56	1.27 (1.15; 1.41)	9.53x10^-06	1878	560	1.02 (0.92; 1.14)	0.71	1.23 (1.1; 1.37)	1.07x10^-03
UK Biobank	Prevalent High Blood Pressure	Protein Mortality Score	MetaboHealth	1878	560	1.32 (1.19; 1.46)	4.91x10^-07	1.18 (1.06; 1.31)	6.16x10^-03	1878	560	1.33 (1.18; 1.5)	1.33x10^-05	1.13 (1.0; 1.27)	0.09
UK Biobank	Prevalent High Blood Pressure	Metabo Mortality Score	MetaboHealth	1878	560	0.91 (0.82; 1.02)	0.15	1.32 (1.19; 1.48)	2.10x10^-06	1878	560	0.82 (0.73; 0.92)	1.22x10^-03	1.33 (1.18; 1.5)	1.74x10^-05
UK Biobank	Prevalent High Blood Pressure	GDF15	MetaboHealth	1878	560	0.81 (0.73; 0.9)	1.37x10^-04	1.29 (1.16; 1.42)	3.75x10^-06	1878	560	0.92 (0.82; 1.03)	0.21	1.23 (1.1; 1.37)	1.07x10^-03
RS multi-omics set	Self-rated Poor Health	ProtFI	MetaboHealth	583	44	2.26 (1.62; 3.14)	4.02x10^-06		0.74	581	44	1.93 (1.32; 2.84)	1.65x10^-03		0.75
RS multi-omics set	Self-rated Poor Health	ProtMort	MetaboHealth	583	44	1.28 (0.93; 1.77)	0.18		0.10	581	44	1.34 (0.92; 1.96)	0.18		0.43
RS multi-omics set	Self-rated Poor Health	EN-CMB-FI	MetaboHealth	583	44	2.1 (1.52; 2.89)	1.54x10^-05		0.63	581	44	1.79 (1.23; 2.61)	4.54x10^-03		0.65
RS multi-omics set	Self-rated Poor Health	FNN-CMB-FI	MetaboHealth	583	44	1.87 (1.43; 2.46)	1.63x10^-05		0.45	581	44	1.63 (1.18; 2.24)	5.22x10^-03		0.53
RS multi-omics set	Self-rated Poor Health	EN-CMB-mort	MetaboHealth	583	44	1.34 (0.98; 1.84)	0.10		0.14	581	44	1.44 (0.99; 2.1)	0.09		0.53
RS multi-omics set	Self-rated Poor Health	FNN-CMB-mort	MetaboHealth	583	44	1.36 (1.01; 1.84)	0.07		0.11	581	44	1.47 (1.03; 2.1)	0.05		0.51
RS multi-omics set	Self-rated Poor Health	FNN-FFS-FI	MetaboHealth	583	44	1.9 (1.43; 2.54)	2.83x10^-05		0.55	581	44	1.61 (1.15; 2.25)	0.01		0.60
RS multi-omics set	Self-rated Poor Health	FNN-FFS-mort	MetaboHealth	583	44	1.2 (0.88; 1.62)	0.30		0.07	581	44	1.21 (0.85; 1.72)	0.35		0.35
RS multi-omics set	Self-rated Poor Health	DNAm Horvath	MetaboHealth	583	44	0.92 (0.67; 1.26)	0.63		7.23x10^-03	581	44	0.94 (0.68; 1.3)	0.74		0.17
RS multi-omics set	Self-rated Poor Health	DNAm Hannum	MetaboHealth	583	44	1.04 (0.76; 1.42)	0.85		0.01	581	44	1.1 (0.79; 1.55)	0.61		0.20
RS multi-omics set	Self-rated Poor Health	DNAm GrimAge	MetaboHealth	583	44	0.99 (0.72; 1.35)	0.95		0.01	581	44	0.88 (0.54; 1.41)	0.63		0.16
RS multi-omics set	Self-rated Poor Health	GDF15	MetaboHealth	583	44	1.46 (1.1; 1.96)	0.02		0.21	581	44	1.49 (1.09; 2.02)	0.02		0.64
RS multi-omics set	Prevalent Cardiovascular disease	ProtFI	MetaboHealth	583	55	1.43 (1.07; 1.92)	0.03		0.17	581	55	1.75 (1.23; 2.5)	4.02x10^-03		0.56
RS multi-omics set	Prevalent Cardiovascular disease	ProtMort	MetaboHealth	583	55	1.47 (1.09; 1.97)	0.02		0.22	581	55	1.06 (0.74; 1.51)	0.80		0.13
RS multi-omics set	Prevalent Cardiovascular disease	EN-CMB-FI	MetaboHealth	583	55	1.44 (1.08; 1.92)	0.02		0.18	581	55	1.74 (1.22; 2.47)	4.07x10^-03		0.50
RS multi-omics set	Prevalent Cardiovascular disease	FNN-CMB-FI	MetaboHealth	583	55	1.41 (1.1; 1.82)	0.01		0.15	581	55	1.68 (1.22; 2.3)	2.66x10^-03		0.41
RS multi-omics set	Prevalent Cardiovascular disease	EN-CMB-mort	MetaboHealth	583	55	1.55 (1.16; 2.06)	5.86x10^-03		0.31	581	55	1.22 (0.87; 1.73)	0.30		0.22
RS multi-omics set	Prevalent Cardiovascular disease	FNN-CMB-mort	MetaboHealth	583	55	1.39 (1.06; 1.84)	0.03		0.13	581	55	1.12 (0.81; 1.54)	0.55		0.13
RS multi-omics set	Prevalent Cardiovascular disease	FNN-FFS-FI	MetaboHealth	583	55	1.38 (1.05; 1.8)	0.03		0.15	581	55	1.62 (1.17; 2.26)	7.63x10^-03		0.50
RS multi-omics set	Prevalent Cardiovascular disease	FNN-FFS-mort	MetaboHealth	583	55	1.44 (1.1; 1.89)	0.01		0.23	581	55	1.09 (0.78; 1.52)	0.67		0.15
RS multi-omics set	Prevalent Cardiovascular disease	DNAm Horvath	MetaboHealth	583	55	1.03 (0.77; 1.36)	0.88		8.40x10^-03	581	55	0.95 (0.7; 1.28)	0.76		0.07
RS multi-omics set	Prevalent Cardiovascular disease	DNAm Hannum	MetaboHealth	583	55	1.43 (1.07; 1.91)	0.03		0.02	581	55	1.14 (0.82; 1.59)	0.48		0.08
RS multi-omics set	Prevalent Cardiovascular disease	DNAm GrimAge	MetaboHealth	583	55	1.4 (1.07; 1.83)	0.02		0.09	581	55	1.08 (0.72; 1.63)	0.75		0.10
RS multi-omics set	Prevalent Cardiovascular disease	GDF15	MetaboHealth	583	55	1.37 (1.04; 1.79)	0.04		0.15	581	55	1.17 (0.88; 1.56)	0.34		0.21
RS multi-omics set	Prevalent High Blood Pressure	ProtFI	MetaboHealth	583	318	1.27 (1.05; 1.53)	0.02		0.10	581	317	1.14 (0.91; 1.42)	0.32		0.25
RS multi-omics set	Prevalent High Blood Pressure	ProtMort	MetaboHealth	583	318	1.27 (1.05; 1.52)	0.02		0.09	581	317	1.19 (0.95; 1.5)	0.18		0.31
RS multi-omics set	Prevalent High Blood Pressure	EN-CMB-FI	MetaboHealth	583	318	1.25 (1.04; 1.51)	0.03		0.09	581	317	1.15 (0.92; 1.44)	0.28		0.26
RS multi-omics set	Prevalent High Blood Pressure	FNN-CMB-FI	MetaboHealth	583	318	1.31 (1.08; 1.59)	0.01		0.11	581	317	1.22 (0.98; 1.53)	0.12		0.29
RS multi-omics set	Prevalent High Blood Pressure	EN-CMB-mort	MetaboHealth	583	318	1.23 (1.02; 1.48)	0.05		0.08	581	317	1.26 (1.0; 1.58)	0.07		0.40
RS multi-omics set	Prevalent High Blood Pressure	FNN-CMB-mort	MetaboHealth	583	318	1.25 (1.04; 1.5)	0.03		0.06	581	317	1.29 (1.04; 1.61)	0.04		0.37
RS multi-omics set	Prevalent High Blood Pressure	FNN-FFS-FI	MetaboHealth	583	318	1.34 (1.11; 1.63)	5.33x10^-03		0.17	581	317	1.22 (0.97; 1.53)	0.13		0.35
RS multi-omics set	Prevalent High Blood Pressure	FNN-FFS-mort	MetaboHealth	583	318	1.29 (1.07; 1.56)	0.01		0.10	581	317	1.23 (0.97; 1.55)	0.13		0.35
RS multi-omics set	Prevalent High Blood Pressure	DNAm Horvath	MetaboHealth	583	318	1.05 (0.89; 1.24)	0.63		4.80x10^-03	581	317	0.95 (0.8; 1.14)	0.65		0.11
RS multi-omics set	Prevalent High Blood Pressure	DNAm Hannum	MetaboHealth	583	318	1.1 (0.93; 1.3)	0.30		6.82x10^-03	581	317	1.04 (0.85; 1.26)	0.76		0.13
RS multi-omics set	Prevalent High Blood Pressure	DNAm GrimAge	MetaboHealth	583	318	0.99 (0.83; 1.17)	0.89		5.83x10^-03	581	317	1.02 (0.79; 1.31)	0.91		0.14
RS multi-omics set	Prevalent High Blood Pressure	GDF15	MetaboHealth	583	318	1.29 (1.07; 1.56)	0.02		0.08	581	317	1.22 (0.99; 1.5)	0.09		0.35
Leiden Longevity Study	Self-rated Poor Health	ProtFI	MetaboHealth	487	48	1.66 (1.25; 2.21)	8.83x10^-04		0.13	482	46	1.69 (1.25; 2.29)	1.36x10^-03		0.41
Leiden Longevity Study	Self-rated Poor Health	ProtMort	MetaboHealth	487	48	1.28 (1.0; 1.65)	0.08		7.38x10^-03	482	46	1.43 (1.09; 1.88)	0.02		0.16
Leiden Longevity Study	Self-rated Poor Health	EN-CMB-FI	MetaboHealth	487	48	1.79 (1.36; 2.37)	9.14x10^-05		0.16	482	46	1.79 (1.34; 2.39)	2.24x10^-04		0.40
Leiden Longevity Study	Self-rated Poor Health	FNN-CMB-FI	MetaboHealth	487	48	1.68 (1.31; 2.15)	8.64x10^-05		0.09	482	46	1.69 (1.31; 2.18)	1.56x10^-04		0.29
Leiden Longevity Study	Self-rated Poor Health	EN-CMB-mort	MetaboHealth	487	48	1.5 (1.14; 1.99)	8.06x10^-03		0.02	482	46	1.69 (1.24; 2.31)	1.94x10^-03		0.28
Leiden Longevity Study	Self-rated Poor Health	FNN-CMB-mort	MetaboHealth	487	48	1.18 (0.91; 1.53)	0.27		3.00x10^-03	482	46	1.24 (0.94; 1.64)	0.17		0.08
Leiden Longevity Study	Self-rated Poor Health	FNN-FFS-FI	MetaboHealth	487	48	1.6 (1.25; 2.06)	5.39x10^-04		0.10	482	46	1.58 (1.2; 2.06)	1.97x10^-03		0.28
Leiden Longevity Study	Self-rated Poor Health	FNN-FFS-mort	MetaboHealth	487	48	1.33 (1.05; 1.69)	0.03		0.02	482	46	1.46 (1.12; 1.9)	8.47x10^-03		0.23
Leiden Longevity Study	Self-rated Poor Health	GDF15	MetaboHealth	487	48	0.92 (0.69; 1.23)	0.61		3.71x10^-04	482	46	0.96 (0.71; 1.31)	0.84		0.02
Leiden Longevity Study	Prevalent High Blood Pressure	ProtFI	MetaboHealth	390	118	1.23 (0.98; 1.54)	0.12		0.15	380	115	1.14 (0.89; 1.46)	0.36		0.23
Leiden Longevity Study	Prevalent High Blood Pressure	ProtMort	MetaboHealth	390	118	1.05 (0.84; 1.3)	0.73		0.04	380	115	1.04 (0.82; 1.32)	0.79		0.16
Leiden Longevity Study	Prevalent High Blood Pressure	EN-CMB-FI	MetaboHealth	390	118	1.4 (1.11; 1.76)	9.23x10^-03		0.26	380	115	1.29 (1.01; 1.65)	0.07		0.33
Leiden Longevity Study	Prevalent High Blood Pressure	FNN-CMB-FI	MetaboHealth	390	118	1.33 (1.07; 1.66)	0.02		0.16	380	115	1.23 (0.98; 1.56)	0.12		0.26
Leiden Longevity Study	Prevalent High Blood Pressure	EN-CMB-mort	MetaboHealth	390	118	1.09 (0.87; 1.35)	0.52		0.06	380	115	1.14 (0.9; 1.46)	0.33		0.23
Leiden Longevity Study	Prevalent High Blood Pressure	FNN-CMB-mort	MetaboHealth	390	118	1.05 (0.84; 1.31)	0.72		0.04	380	115	1.11 (0.88; 1.41)	0.44		0.19
Leiden Longevity Study	Prevalent High Blood Pressure	FNN-FFS-FI	MetaboHealth	390	118	1.17 (0.93; 1.46)	0.21		0.12	380	115	1.05 (0.82; 1.34)	0.74		0.17
Leiden Longevity Study	Prevalent High Blood Pressure	FNN-FFS-mort	MetaboHealth	390	118	1.08 (0.87; 1.34)	0.53		0.05	380	115	1.08 (0.85; 1.36)	0.58		0.17
Leiden Longevity Study	Prevalent High Blood Pressure	GDF15	MetaboHealth	390	118	0.9 (0.72; 1.13)	0.41		0.02	380	115	0.9 (0.71; 1.15)	0.46		0.09
UK Biobank	Self-rated Poor Health	ProtFI	GDF15	1861	482	2.39 (2.12; 2.7)	3.88x10^-44	0.81 (0.72; 0.91)	1.04x10^-03	1861	482	2.11 (1.83; 2.42)	3.56x10^-24	0.91 (0.8; 1.03)	0.20
UK Biobank	Self-rated Poor Health	ProtMort	GDF15	1861	482	1.87 (1.67; 2.09)	1.37x10^-26	0.94 (0.84; 1.05)	0.38	1861	482	1.73 (1.52; 1.97)	5.74x10^-16	0.98 (0.87; 1.11)	0.86
UK Biobank	Self-rated Poor Health	EN-allprot-FI	GDF15	1861	482	2.65 (2.33; 3.01)	8.52x10^-50	0.85 (0.76; 0.96)	0.02	1861	482	2.37 (2.06; 2.73)	1.78x10^-31	0.95 (0.84; 1.08)	0.51
UK Biobank	Self-rated Poor Health	FNN-allprot-FI	GDF15	1861	482	2.39 (2.12; 2.69)	8.64x10^-45	0.85 (0.76; 0.96)	0.02	1861	482	2.13 (1.85; 2.45)	3.96x10^-25	0.95 (0.84; 1.08)	0.50
UK Biobank	Self-rated Poor Health	EN-allprot-mort	GDF15	1861	482	1.83 (1.63; 2.04)	9.39x10^-26	0.92 (0.82; 1.03)	0.20	1861	482	1.73 (1.52; 1.96)	1.32x10^-16	0.98 (0.87; 1.11)	0.85
UK Biobank	Self-rated Poor Health	FNN-allprot-mort	GDF15	1861	482	1.84 (1.65; 2.05)	8.86x10^-27	0.93 (0.84; 1.04)	0.30	1861	482	1.77 (1.55; 2.01)	3.35x10^-17	1.0 (0.88; 1.13)	0.99
UK Biobank	Self-rated Poor Health	EN-CMB-FI	GDF15	1861	482	2.52 (2.22; 2.85)	4.25x10^-47	0.84 (0.75; 0.94)	6.22x10^-03	1861	482	2.24 (1.95; 2.58)	3.35x10^-28	0.94 (0.83; 1.07)	0.43
UK Biobank	Self-rated Poor Health	FNN-CMB-FI	GDF15	1861	482	2.45 (2.17; 2.77)	1.34x10^-45	0.86 (0.77; 0.96)	0.02	1861	482	2.17 (1.9; 2.49)	1.30x10^-27	0.96 (0.85; 1.09)	0.63
UK Biobank	Self-rated Poor Health	EN-CMB-mort	GDF15	1861	482	1.89 (1.69; 2.12)	9.62x10^-28	0.93 (0.83; 1.03)	0.24	1861	482	1.84 (1.62; 2.1)	1.16x10^-19	0.99 (0.87; 1.12)	0.89
UK Biobank	Self-rated Poor Health	FNN-CMB-mort	GDF15	1861	482	1.76 (1.58; 1.97)	4.75x10^-24	0.92 (0.83; 1.02)	0.20	1861	482	1.67 (1.48; 1.88)	8.44x10^-16	0.99 (0.88; 1.12)	0.93
UK Biobank	Self-rated Poor Health	FNN-FFS-FI	GDF15	1861	482	2.24 (2.0; 2.51)	8.55x10^-43	0.82 (0.73; 0.91)	1.42x10^-03	1861	482	1.96 (1.72; 2.24)	7.44x10^-23	0.92 (0.81; 1.04)	0.26
UK Biobank	Self-rated Poor Health	FNN-FFS-mort	GDF15	1861	482	1.81 (1.62; 2.01)	1.89x10^-26	0.94 (0.84; 1.05)	0.39	1861	482	1.69 (1.49; 1.91)	5.31x10^-16	0.99 (0.88; 1.12)	0.92
UK Biobank	Self-rated Poor Health	PAC	GDF15	1861	482	1.85 (1.66; 2.07)	1.12x10^-26	0.94 (0.84; 1.05)	0.34	1861	482	1.72 (1.52; 1.95)	2.81x10^-16	0.99 (0.88; 1.12)	0.94
UK Biobank	Self-rated Poor Health	ProteinAge	GDF15	1861	482	1.14 (1.03; 1.27)	0.02	0.83 (0.75; 0.92)	1.51x10^-03	1861	482	1.11 (0.99; 1.23)	0.10	0.94 (0.84; 1.06)	0.44
UK Biobank	Self-rated Poor Health	ProteinAge20	GDF15	1861	482	1.21 (1.09; 1.35)	7.54x10^-04	0.82 (0.74; 0.91)	1.07x10^-03	1861	482	1.18 (1.06; 1.32)	5.52x10^-03	0.94 (0.83; 1.06)	0.39
UK Biobank	Self-rated Poor Health	MetaboHealth	GDF15	1861	482	1.47 (1.33; 1.64)	2.28x10^-12	0.82 (0.74; 0.91)	1.07x10^-03	1861	482	1.36 (1.21; 1.53)	5.94x10^-07	0.96 (0.85; 1.08)	0.55
UK Biobank	Self-rated Poor Health	Protein Mortality Score	GDF15	1861	482	1.83 (1.64; 2.05)	4.57x10^-26	0.89 (0.8; 0.99)	0.06	1861	482	1.76 (1.55; 2.0)	5.18x10^-18	0.94 (0.84; 1.07)	0.45
UK Biobank	Self-rated Poor Health	Metabo Mortality Score	GDF15	1861	482	1.23 (1.1; 1.36)	3.69x10^-04	0.84 (0.76; 0.94)	4.55x10^-03	1861	482	1.08 (0.97; 1.21)	0.21	0.95 (0.84; 1.07)	0.50
UK Biobank	Prevalent Cardiovascular disease	ProtFI	GDF15	1878	85	2.33 (1.92; 2.82)	4.22x10^-17	0.66 (0.52; 0.83)	1.07x10^-03	1878	85	2.92 (2.29; 3.72)	3.16x10^-17	0.72 (0.56; 0.93)	0.03
UK Biobank	Prevalent Cardiovascular disease	ProtMort	GDF15	1878	85	2.06 (1.71; 2.49)	2.67x10^-13	0.78 (0.62; 0.98)	0.06	1878	85	2.03 (1.63; 2.54)	1.31x10^-09	0.83 (0.65; 1.06)	0.21
UK Biobank	Prevalent Cardiovascular disease	EN-allprot-FI	GDF15	1878	85	2.32 (1.94; 2.78)	4.63x10^-19	0.69 (0.55; 0.86)	3.92x10^-03	1878	85	2.73 (2.19; 3.4)	2.47x10^-18	0.79 (0.62; 1.01)	0.11
UK Biobank	Prevalent Cardiovascular disease	FNN-allprot-FI	GDF15	1878	85	1.94 (1.67; 2.25)	2.62x10^-17	0.7 (0.56; 0.88)	6.05x10^-03	1878	85	2.35 (1.93; 2.87)	1.07x10^-16	0.8 (0.62; 1.02)	0.13
UK Biobank	Prevalent Cardiovascular disease	EN-allprot-mort	GDF15	1878	85	2.05 (1.7; 2.47)	1.43x10^-13	0.76 (0.61; 0.95)	0.04	1878	85	2.03 (1.64; 2.51)	2.64x10^-10	0.83 (0.65; 1.06)	0.20
UK Biobank	Prevalent Cardiovascular disease	FNN-allprot-mort	GDF15	1878	85	2.0 (1.66; 2.39)	3.63x10^-13	0.78 (0.62; 0.97)	0.05	1878	85	2.03 (1.63; 2.52)	8.20x10^-10	0.85 (0.67; 1.07)	0.25
UK Biobank	Prevalent Cardiovascular disease	EN-CMB-FI	GDF15	1878	85	2.36 (1.95; 2.85)	7.64x10^-18	0.69 (0.55; 0.86)	3.65x10^-03	1878	85	2.88 (2.27; 3.65)	9.46x10^-18	0.78 (0.61; 0.99)	0.08
UK Biobank	Prevalent Cardiovascular disease	FNN-CMB-FI	GDF15	1878	85	2.08 (1.76; 2.45)	2.23x10^-17	0.71 (0.56; 0.89)	7.34x10^-03	1878	85	2.47 (2.01; 3.03)	5.22x10^-17	0.81 (0.64; 1.04)	0.16
UK Biobank	Prevalent Cardiovascular disease	EN-CMB-mort	GDF15	1878	85	2.11 (1.75; 2.53)	8.51x10^-15	0.77 (0.62; 0.96)	0.05	1878	85	2.12 (1.71; 2.63)	2.55x10^-11	0.83 (0.65; 1.05)	0.20
UK Biobank	Prevalent Cardiovascular disease	FNN-CMB-mort	GDF15	1878	85	1.94 (1.61; 2.34)	1.06x10^-11	0.78 (0.62; 0.97)	0.05	1878	85	1.87 (1.52; 2.31)	1.41x10^-08	0.85 (0.67; 1.08)	0.28
UK Biobank	Prevalent Cardiovascular disease	FNN-FFS-FI	GDF15	1878	85	2.19 (1.85; 2.59)	6.66x10^-19	0.66 (0.53; 0.83)	1.15x10^-03	1878	85	2.76 (2.22; 3.42)	3.49x10^-19	0.74 (0.58; 0.95)	0.04
UK Biobank	Prevalent Cardiovascular disease	FNN-FFS-mort	GDF15	1878	85	1.83 (1.55; 2.16)	4.17x10^-12	0.77 (0.62; 0.97)	0.05	1878	85	1.79 (1.47; 2.18)	2.08x10^-08	0.84 (0.66; 1.06)	0.22
UK Biobank	Prevalent Cardiovascular disease	PAC	GDF15	1878	85	2.05 (1.71; 2.47)	9.08x10^-14	0.79 (0.63; 0.99)	0.08	1878	85	2.01 (1.62; 2.49)	6.48x10^-10	0.85 (0.66; 1.08)	0.26
UK Biobank	Prevalent Cardiovascular disease	ProteinAge	GDF15	1878	85	1.26 (1.02; 1.57)	0.05	0.67 (0.53; 0.83)	1.07x10^-03	1878	85	1.23 (0.99; 1.53)	0.09	0.79 (0.62; 1.0)	0.10
UK Biobank	Prevalent Cardiovascular disease	ProteinAge20	GDF15	1878	85	1.41 (1.13; 1.75)	4.08x10^-03	0.66 (0.53; 0.82)	9.89x10^-04	1878	85	1.35 (1.08; 1.68)	0.01	0.78 (0.61; 0.99)	0.09
UK Biobank	Prevalent Cardiovascular disease	MetaboHealth	GDF15	1878	85	1.65 (1.36; 2.0)	1.44x10^-06	0.67 (0.54; 0.84)	1.40x10^-03	1878	85	1.74 (1.41; 2.15)	6.04x10^-07	0.8 (0.63; 1.02)	0.13
UK Biobank	Prevalent Cardiovascular disease	Protein Mortality Score	GDF15	1878	85	2.04 (1.71; 2.44)	2.70x10^-14	0.74 (0.59; 0.92)	0.02	1878	85	2.0 (1.63; 2.47)	2.56x10^-10	0.79 (0.62; 1.01)	0.10
UK Biobank	Prevalent Cardiovascular disease	Metabo Mortality Score	GDF15	1878	85	1.15 (0.93; 1.44)	0.25	0.68 (0.55; 0.85)	1.93x10^-03	1878	85	1.1 (0.88; 1.39)	0.45	0.8 (0.63; 1.01)	0.11
UK Biobank	Prevalent High Blood Pressure	ProtFI	GDF15	1878	560	1.9 (1.7; 2.12)	2.81x10^-30	0.8 (0.73; 0.89)	2.24x10^-04	1878	560	1.77 (1.55; 2.02)	1.15x10^-16	0.89 (0.79; 1.0)	0.08
UK Biobank	Prevalent High Blood Pressure	ProtMort	GDF15	1878	560	1.52 (1.37; 1.68)	9.00x10^-15	0.89 (0.8; 0.99)	0.06	1878	560	1.56 (1.38; 1.76)	5.75x10^-12	0.94 (0.84; 1.06)	0.42
UK Biobank	Prevalent High Blood Pressure	EN-allprot-FI	GDF15	1878	560	1.93 (1.73; 2.15)	2.40x10^-31	0.83 (0.75; 0.93)	2.13x10^-03	1878	560	1.83 (1.61; 2.07)	1.47x10^-19	0.92 (0.82; 1.03)	0.22
UK Biobank	Prevalent High Blood Pressure	FNN-allprot-FI	GDF15	1878	560	1.81 (1.63; 2.01)	1.09x10^-27	0.84 (0.75; 0.93)	2.43x10^-03	1878	560	1.72 (1.51; 1.96)	9.80x10^-16	0.92 (0.82; 1.03)	0.23
UK Biobank	Prevalent High Blood Pressure	EN-allprot-mort	GDF15	1878	560	1.46 (1.32; 1.61)	1.26x10^-12	0.87 (0.79; 0.96)	0.02	1878	560	1.53 (1.36; 1.72)	1.89x10^-11	0.94 (0.84; 1.06)	0.39
UK Biobank	Prevalent High Blood Pressure	FNN-allprot-mort	GDF15	1878	560	1.46 (1.32; 1.61)	7.65x10^-13	0.88 (0.79; 0.97)	0.03	1878	560	1.57 (1.39; 1.78)	2.64x10^-12	0.95 (0.85; 1.07)	0.51
UK Biobank	Prevalent High Blood Pressure	EN-CMB-FI	GDF15	1878	560	1.89 (1.7; 2.11)	7.44x10^-30	0.82 (0.74; 0.92)	1.07x10^-03	1878	560	1.77 (1.56; 2.02)	1.73x10^-17	0.91 (0.81; 1.03)	0.20
UK Biobank	Prevalent High Blood Pressure	FNN-CMB-FI	GDF15	1878	560	1.85 (1.67; 2.06)	1.09x10^-28	0.84 (0.75; 0.93)	2.56x10^-03	1878	560	1.74 (1.53; 1.97)	2.71x10^-17	0.93 (0.83; 1.04)	0.28
UK Biobank	Prevalent High Blood Pressure	EN-CMB-mort	GDF15	1878	560	1.45 (1.31; 1.6)	2.89x10^-12	0.87 (0.79; 0.96)	0.02	1878	560	1.54 (1.37; 1.74)	7.00x10^-12	0.94 (0.84; 1.06)	0.41
UK Biobank	Prevalent High Blood Pressure	FNN-CMB-mort	GDF15	1878	560	1.39 (1.26; 1.53)	4.10x10^-10	0.87 (0.78; 0.96)	0.02	1878	560	1.43 (1.28; 1.61)	2.71x10^-09	0.95 (0.84; 1.06)	0.44
UK Biobank	Prevalent High Blood Pressure	FNN-FFS-FI	GDF15	1878	560	1.91 (1.72; 2.12)	2.65x10^-32	0.81 (0.73; 0.9)	3.51x10^-04	1878	560	1.81 (1.59; 2.05)	5.43x10^-19	0.89 (0.79; 1.0)	0.10
UK Biobank	Prevalent High Blood Pressure	FNN-FFS-mort	GDF15	1878	560	1.49 (1.35; 1.65)	1.83x10^-14	0.89 (0.8; 0.99)	0.05	1878	560	1.56 (1.38; 1.75)	2.50x10^-12	0.95 (0.85; 1.07)	0.47
UK Biobank	Prevalent High Blood Pressure	PAC	GDF15	1878	560	1.45 (1.31; 1.6)	2.72x10^-12	0.88 (0.79; 0.97)	0.03	1878	560	1.47 (1.31; 1.66)	9.14x10^-10	0.95 (0.84; 1.06)	0.43
UK Biobank	Prevalent High Blood Pressure	ProteinAge	GDF15	1878	560	1.11 (1.01; 1.23)	0.06	0.82 (0.74; 0.9)	3.37x10^-04	1878	560	1.08 (0.97; 1.2)	0.20	0.91 (0.82; 1.03)	0.20
UK Biobank	Prevalent High Blood Pressure	ProteinAge20	GDF15	1878	560	1.07 (0.97; 1.18)	0.22	0.82 (0.74; 0.9)	3.49x10^-04	1878	560	1.04 (0.94; 1.16)	0.49	0.92 (0.82; 1.03)	0.20
UK Biobank	Prevalent High Blood Pressure	MetaboHealth	GDF15	1878	560	1.29 (1.16; 1.42)	1.92x10^-06	0.81 (0.73; 0.9)	2.75x10^-04	1878	560	1.23 (1.1; 1.37)	6.87x10^-04	0.92 (0.82; 1.03)	0.25
UK Biobank	Prevalent High Blood Pressure	Protein Mortality Score	GDF15	1878	560	1.36 (1.23; 1.5)	4.88x10^-09	0.85 (0.77; 0.94)	4.15x10^-03	1878	560	1.38 (1.23; 1.55)	1.29x10^-07	0.91 (0.82; 1.03)	0.20
UK Biobank	Prevalent High Blood Pressure	Metabo Mortality Score	GDF15	1878	560	1.01 (0.92; 1.12)	0.83	0.82 (0.74; 0.91)	5.39x10^-04	1878	560	0.9 (0.81; 1.0)	0.09	0.91 (0.82; 1.02)	0.20
RS multi-omics set	Self-rated Poor Health	ProtFI	GDF15	583	44	2.39 (1.61; 3.57)	4.33x10^-05		0.89	581	44	1.85 (1.11; 3.1)	0.03		0.78
RS multi-omics set	Self-rated Poor Health	ProtMort	GDF15	583	44	0.99 (0.63; 1.54)	0.96		0.04	581	44	0.94 (0.55; 1.59)	0.83		0.06
RS multi-omics set	Self-rated Poor Health	EN-CMB-FI	GDF15	583	44	2.13 (1.47; 3.09)	1.65x10^-04		0.87	581	44	1.62 (1.0; 2.61)	0.08		0.49
RS multi-omics set	Self-rated Poor Health	FNN-CMB-FI	GDF15	583	44	1.86 (1.36; 2.55)	2.32x10^-04		0.63	581	44	1.47 (0.99; 2.18)	0.08		0.36
RS multi-omics set	Self-rated Poor Health	EN-CMB-mort	GDF15	583	44	1.16 (0.8; 1.69)	0.49		0.06	581	44	1.17 (0.75; 1.82)	0.54		0.11
RS multi-omics set	Self-rated Poor Health	FNN-CMB-mort	GDF15	583	44	1.21 (0.86; 1.71)	0.32		0.05	581	44	1.26 (0.84; 1.87)	0.31		0.11
RS multi-omics set	Self-rated Poor Health	FNN-FFS-FI	GDF15	583	44	1.89 (1.36; 2.63)	3.80x10^-04		0.68	581	44	1.41 (0.92; 2.15)	0.16		0.32
RS multi-omics set	Self-rated Poor Health	FNN-FFS-mort	GDF15	583	44	0.93 (0.62; 1.4)	0.77		0.02	581	44	0.86 (0.54; 1.38)	0.59		0.03
RS multi-omics set	Self-rated Poor Health	MetaboHealth	GDF15	583	44	1.28 (0.92; 1.78)	0.19		0.02	581	44	1.11 (0.78; 1.58)	0.61		0.03
RS multi-omics set	Self-rated Poor Health	DNAm Horvath	GDF15	583	44	0.93 (0.68; 1.28)	0.71		7.37x10^-04	581	44	0.96 (0.7; 1.32)	0.83		7.28x10^-03
RS multi-omics set	Self-rated Poor Health	DNAm Hannum	GDF15	583	44	1.0 (0.72; 1.38)	1.00		1.07x10^-03	581	44	1.09 (0.77; 1.54)	0.68		8.84x10^-03
RS multi-omics set	Self-rated Poor Health	DNAm GrimAge	GDF15	583	44	0.89 (0.64; 1.24)	0.54		1.07x10^-03	581	44	0.73 (0.45; 1.2)	0.26		3.83x10^-03
RS multi-omics set	Prevalent Cardiovascular disease	ProtFI	GDF15	583	55	1.35 (0.96; 1.9)	0.13		0.21	581	55	2.27 (1.4; 3.66)	1.68x10^-03		0.33
RS multi-omics set	Prevalent Cardiovascular disease	ProtMort	GDF15	583	55	1.42 (0.95; 2.12)	0.13		0.47	581	55	0.92 (0.56; 1.5)	0.77		0.22
RS multi-omics set	Prevalent Cardiovascular disease	EN-CMB-FI	GDF15	583	55	1.37 (0.99; 1.91)	0.09		0.22	581	55	2.1 (1.34; 3.3)	2.63x10^-03		0.48
RS multi-omics set	Prevalent Cardiovascular disease	FNN-CMB-FI	GDF15	583	55	1.35 (1.01; 1.8)	0.07		0.19	581	55	1.88 (1.28; 2.76)	2.60x10^-03		0.67
RS multi-omics set	Prevalent Cardiovascular disease	EN-CMB-mort	GDF15	583	55	1.52 (1.08; 2.15)	0.03		0.48	581	55	1.22 (0.82; 1.84)	0.38		0.51
RS multi-omics set	Prevalent Cardiovascular disease	FNN-CMB-mort	GDF15	583	55	1.31 (0.96; 1.8)	0.13		0.15	581	55	1.08 (0.75; 1.55)	0.73		0.26
RS multi-omics set	Prevalent Cardiovascular disease	FNN-FFS-FI	GDF15	583	55	1.3 (0.95; 1.77)	0.14		0.16	581	55	1.91 (1.25; 2.9)	5.01x10^-03		0.56
RS multi-omics set	Prevalent Cardiovascular disease	FNN-FFS-mort	GDF15	583	55	1.4 (0.99; 1.98)	0.09		0.41	581	55	1.02 (0.67; 1.55)	0.95		0.29
RS multi-omics set	Prevalent Cardiovascular disease	MetaboHealth	GDF15	583	55	1.29 (0.96; 1.74)	0.13		0.05	581	55	1.27 (0.93; 1.74)	0.18		0.38
RS multi-omics set	Prevalent Cardiovascular disease	DNAm Horvath	GDF15	583	55	1.05 (0.79; 1.39)	0.79		2.03x10^-03	581	55	0.98 (0.72; 1.33)	0.91		0.12
RS multi-omics set	Prevalent Cardiovascular disease	DNAm Hannum	GDF15	583	55	1.42 (1.06; 1.9)	0.03		8.43x10^-03	581	55	1.15 (0.82; 1.59)	0.47		0.14
RS multi-omics set	Prevalent Cardiovascular disease	DNAm GrimAge	GDF15	583	55	1.34 (1.02; 1.77)	0.06		0.06	581	55	1.05 (0.69; 1.61)	0.84		0.17
RS multi-omics set	Prevalent High Blood Pressure	ProtFI	GDF15	583	318	1.22 (0.99; 1.5)	0.10		0.11	581	317	1.02 (0.77; 1.35)	0.91		0.15
RS multi-omics set	Prevalent High Blood Pressure	ProtMort	GDF15	583	318	1.18 (0.93; 1.51)	0.22		0.19	581	317	1.09 (0.81; 1.46)	0.61		0.26
RS multi-omics set	Prevalent High Blood Pressure	EN-CMB-FI	GDF15	583	318	1.2 (0.97; 1.47)	0.13		0.08	581	317	1.05 (0.8; 1.37)	0.76		0.16
RS multi-omics set	Prevalent High Blood Pressure	FNN-CMB-FI	GDF15	583	318	1.27 (1.03; 1.56)	0.04		0.11	581	317	1.15 (0.89; 1.49)	0.33		0.26
RS multi-omics set	Prevalent High Blood Pressure	EN-CMB-mort	GDF15	583	318	1.15 (0.92; 1.43)	0.26		0.08	581	317	1.2 (0.93; 1.56)	0.21		0.35
RS multi-omics set	Prevalent High Blood Pressure	FNN-CMB-mort	GDF15	583	318	1.19 (0.97; 1.46)	0.14		0.07	581	317	1.25 (0.98; 1.58)	0.10		0.32
RS multi-omics set	Prevalent High Blood Pressure	FNN-FFS-FI	GDF15	583	318	1.31 (1.06; 1.61)	0.02		0.17	581	317	1.15 (0.88; 1.5)	0.36		0.28
RS multi-omics set	Prevalent High Blood Pressure	FNN-FFS-mort	GDF15	583	318	1.23 (0.97; 1.55)	0.12		0.19	581	317	1.15 (0.87; 1.52)	0.37		0.29
RS multi-omics set	Prevalent High Blood Pressure	MetaboHealth	GDF15	583	318	1.21 (1.01; 1.45)	0.06		0.02	581	317	1.12 (0.92; 1.37)	0.31		0.11
RS multi-omics set	Prevalent High Blood Pressure	DNAm Horvath	GDF15	583	318	1.06 (0.9; 1.25)	0.53		1.33x10^-03	581	317	0.97 (0.81; 1.16)	0.76		0.05
RS multi-omics set	Prevalent High Blood Pressure	DNAm Hannum	GDF15	583	318	1.09 (0.92; 1.29)	0.37		2.42x10^-03	581	317	1.03 (0.85; 1.25)	0.81		0.05
RS multi-omics set	Prevalent High Blood Pressure	DNAm GrimAge	GDF15	583	318	0.94 (0.78; 1.13)	0.56		1.44x10^-03	581	317	0.98 (0.75; 1.27)	0.88		0.05
Leiden Longevity Study	Self-rated Poor Health	ProtFI	GDF15	487	48	2.43 (1.76; 3.37)	2.52x10^-07		0.03	482	46	2.38 (1.64; 3.44)	1.14x10^-05		0.06
Leiden Longevity Study	Self-rated Poor Health	ProtMort	GDF15	487	48	1.88 (1.36; 2.6)	2.81x10^-04		0.08	482	46	2.03 (1.43; 2.88)	1.76x10^-04		0.09
Leiden Longevity Study	Self-rated Poor Health	EN-CMB-FI	GDF15	487	48	2.43 (1.79; 3.29)	2.99x10^-08		0.05	482	46	2.3 (1.65; 3.21)	2.45x10^-06		0.09
Leiden Longevity Study	Self-rated Poor Health	FNN-CMB-FI	GDF15	487	48	2.06 (1.57; 2.7)	5.40x10^-07		0.17	482	46	1.93 (1.45; 2.56)	1.32x10^-05		0.29
Leiden Longevity Study	Self-rated Poor Health	EN-CMB-mort	GDF15	487	48	2.1 (1.52; 2.89)	1.70x10^-05		0.08	482	46	2.24 (1.58; 3.18)	1.49x10^-05		0.09
Leiden Longevity Study	Self-rated Poor Health	FNN-CMB-mort	GDF15	487	48	1.42 (1.07; 1.87)	0.02		0.61	482	46	1.42 (1.06; 1.91)	0.03		0.72
Leiden Longevity Study	Self-rated Poor Health	FNN-FFS-FI	GDF15	487	48	1.97 (1.52; 2.53)	5.29x10^-07		0.17	482	46	1.83 (1.38; 2.42)	6.67x10^-05		0.31
Leiden Longevity Study	Self-rated Poor Health	FNN-FFS-mort	GDF15	487	48	1.79 (1.36; 2.35)	6.73x10^-05		0.12	482	46	1.84 (1.37; 2.48)	1.21x10^-04		0.16
Leiden Longevity Study	Self-rated Poor Health	MetaboHealth	GDF15	487	48	1.73 (1.32; 2.27)	1.86x10^-04		0.64	482	46	1.5 (1.12; 2.01)	0.01		0.87
Leiden Longevity Study	Prevalent High Blood Pressure	ProtFI	GDF15	390	118	1.47 (1.15; 1.88)	4.77x10^-03		0.17	380	115	1.34 (1.0; 1.79)	0.07		0.29
Leiden Longevity Study	Prevalent High Blood Pressure	ProtMort	GDF15	390	118	1.23 (0.95; 1.61)	0.17		0.37	380	115	1.2 (0.9; 1.6)	0.27		0.46
Leiden Longevity Study	Prevalent High Blood Pressure	EN-CMB-FI	GDF15	390	118	1.63 (1.27; 2.07)	2.12x10^-04		0.13	380	115	1.5 (1.14; 1.97)	7.61x10^-03		0.19
Leiden Longevity Study	Prevalent High Blood Pressure	FNN-CMB-FI	GDF15	390	118	1.5 (1.18; 1.9)	1.68x10^-03		0.26	380	115	1.36 (1.05; 1.75)	0.03		0.36
Leiden Longevity Study	Prevalent High Blood Pressure	EN-CMB-mort	GDF15	390	118	1.24 (0.97; 1.57)	0.12		0.42	380	115	1.28 (0.99; 1.66)	0.09		0.40
Leiden Longevity Study	Prevalent High Blood Pressure	FNN-CMB-mort	GDF15	390	118	1.15 (0.92; 1.44)	0.27		0.63	380	115	1.2 (0.94; 1.53)	0.19		0.59
Leiden Longevity Study	Prevalent High Blood Pressure	FNN-FFS-FI	GDF15	390	118	1.33 (1.06; 1.66)	0.02		0.38	380	115	1.16 (0.9; 1.49)	0.30		0.59
Leiden Longevity Study	Prevalent High Blood Pressure	FNN-FFS-mort	GDF15	390	118	1.25 (0.98; 1.59)	0.11		0.36	380	115	1.21 (0.93; 1.58)	0.21		0.45
Leiden Longevity Study	Prevalent High Blood Pressure	MetaboHealth	GDF15	390	118	1.36 (1.09; 1.7)	0.01		0.46	380	115	1.29 (1.01; 1.66)	0.07		0.50
Cohort	Outcome	Biomarker	Additional biomarker included in model	N	Beta (CI)	pFDR	Other biomarker Beta (CI)	Other biomarker pFDR	N	Beta (CI)	pFDR	Other biomarker Beta (CI)	Other biomarker pFDR
UK Biobank	Current smoking yes/no	ProtFI		1878	0.55 (0.41; 0.69)	1.87x10^-13			1878	0.66 (0.55; 0.78)	2.16x10^-26
UK Biobank	Current smoking yes/no	ProtMort		1878	1.05 (0.92; 1.19)	4.80x10^-48			1878	1.0 (0.88; 1.13)	2.48x10^-50
UK Biobank	Current smoking yes/no	EN-allprot-FI		1878	0.65 (0.51; 0.79)	1.62x10^-18			1878	0.72 (0.6; 0.84)	1.88x10^-28
UK Biobank	Current smoking yes/no	FNN-allprot-FI		1878	0.71 (0.57; 0.85)	1.07x10^-21			1878	0.82 (0.7; 0.94)	1.29x10^-39
UK Biobank	Current smoking yes/no	EN-allprot-mort		1878	1.13 (1.0; 1.26)	9.26x10^-56			1878	1.01 (0.88; 1.14)	3.09x10^-50
UK Biobank	Current smoking yes/no	FNN-allprot-mort		1878	1.28 (1.15; 1.41)	5.03x10^-73			1878	1.17 (1.04; 1.29)	1.07x10^-67
UK Biobank	Current smoking yes/no	EN-CMB-FI		1878	0.59 (0.45; 0.74)	1.43x10^-15			1878	0.7 (0.57; 0.82)	1.35x10^-27
UK Biobank	Current smoking yes/no	FNN-CMB-FI		1878	0.6 (0.46; 0.75)	4.23x10^-16			1878	0.69 (0.57; 0.81)	2.38x10^-26
UK Biobank	Current smoking yes/no	EN-CMB-mort		1878	1.09 (0.95; 1.22)	2.85x10^-51			1878	1.01 (0.88; 1.14)	1.03x10^-49
UK Biobank	Current smoking yes/no	FNN-CMB-mort		1878	1.07 (0.93; 1.2)	1.73x10^-49			1878	0.96 (0.83; 1.09)	3.25x10^-43
UK Biobank	Current smoking yes/no	FNN-FFS-FI		1878	0.51 (0.37; 0.65)	8.44x10^-12			1878	0.62 (0.5; 0.74)	6.76x10^-23
UK Biobank	Current smoking yes/no	FNN-FFS-mort		1878	1.13 (1.0; 1.27)	4.64x10^-56			1878	1.07 (0.94; 1.19)	1.73x10^-56
UK Biobank	Current smoking yes/no	PAC		1878	0.5 (0.36; 0.64)	2.62x10^-11			1878	0.98 (0.86; 1.11)	4.97x10^-48
UK Biobank	Current smoking yes/no	ProteinAge		1878	-0.28 (-0.42; -0.14)	3.10x10^-04			1878	0.02 (-0.13; 0.16)	0.83
UK Biobank	Current smoking yes/no	ProteinAge20		1878	-0.23 (-0.37; -0.09)	3.18x10^-03			1878	0.08 (-0.06; 0.23)	0.30
UK Biobank	Current smoking yes/no	MetaboHealth		1878	0.22 (0.07; 0.36)	5.65x10^-03			1878	0.31 (0.18; 0.45)	1.89x10^-05
UK Biobank	Current smoking yes/no	Protein Mortality Score		1878	0.52 (0.38; 0.66)	3.04x10^-12			1878	0.92 (0.79; 1.05)	9.36x10^-41
UK Biobank	Current smoking yes/no	Metabo Mortality Score		1878	0.12 (-0.03; 0.26)	0.16			1878	0.17 (0.02; 0.31)	0.04
UK Biobank	Current smoking yes/no	GDF15		1878	-0.22 (-0.37; -0.08)	4.58x10^-03			1878	-0.14 (-0.28; -0.01)	0.05
UK Biobank	Body Mass Index (per 5 kg/m²)	ProtFI		1878	0.48 (0.44;0.52)	2.85x10^-97			1878	0.50 (0.46;0.54)	1.23x10^-117
UK Biobank	Body Mass Index (per 5 kg/m²)	ProtMort		1878	0.21 (0.16;0.26)	7.13x10^-18			1878	0.18 (0.14;0.23)	3.78x10^-17
UK Biobank	Body Mass Index (per 5 kg/m²)	EN-allprot-FI		1878	0.42 (0.38;0.47)	2.77x10^-73			1878	0.43 (0.39;0.47)	1.39x10^-83
UK Biobank	Body Mass Index (per 5 kg/m²)	FNN-allprot-FI		1878	0.47 (0.42;0.51)	8.30x10^-91			1878	0.48 (0.44;0.52)	7.30x10^-112
UK Biobank	Body Mass Index (per 5 kg/m²)	EN-allprot-mort		1878	0.14 (0.09;0.18)	3.58x10^-08			1878	0.12 (0.08;0.16)	1.09x10^-07
UK Biobank	Body Mass Index (per 5 kg/m²)	FNN-allprot-mort		1878	0.14 (0.10;0.19)	1.05x10^-08			1878	0.12 (0.08;0.17)	1.11x10^-08
UK Biobank	Body Mass Index (per 5 kg/m²)	EN-CMB-FI		1878	0.44 (0.40;0.49)	1.28x10^-81			1878	0.46 (0.42;0.50)	1.43x10^-97
UK Biobank	Body Mass Index (per 5 kg/m²)	FNN-CMB-FI		1878	0.43 (0.38;0.47)	2.62x10^-74			1878	0.44 (0.40;0.48)	1.08x10^-86
UK Biobank	Body Mass Index (per 5 kg/m²)	EN-CMB-mort		1878	0.12 (0.07;0.17)	1.31x10^-06			1878	0.10 (0.06;0.14)	1.67x10^-05
UK Biobank	Body Mass Index (per 5 kg/m²)	FNN-CMB-mort		1878	0.11 (0.06;0.16)	1.61x10^-05			1878	0.09 (0.05;0.13)	7.84x10^-05
UK Biobank	Body Mass Index (per 5 kg/m²)	FNN-FFS-FI		1878	0.47 (0.43;0.51)	1.46x10^-91			1878	0.49 (0.45;0.53)	6.10x10^-110
UK Biobank	Body Mass Index (per 5 kg/m²)	FNN-FFS-mort		1878	0.20 (0.15;0.25)	1.94x10^-16			1878	0.18 (0.14;0.22)	1.94x10^-16
UK Biobank	Body Mass Index (per 5 kg/m²)	PAC		1878	0.14 (0.10;0.19)	6.85x10^-09			1878	0.16 (0.11;0.20)	1.49x10^-12
UK Biobank	Body Mass Index (per 5 kg/m²)	ProteinAge		1878	0.04 (-0.01;0.08)	0.17			1878	0.04 (-0.01;0.09)	0.17
UK Biobank	Body Mass Index (per 5 kg/m²)	ProteinAge20		1878	0.03 (-0.02;0.08)	0.24			1878	0.02 (-0.03;0.07)	0.45
UK Biobank	Body Mass Index (per 5 kg/m²)	MetaboHealth		1878	0.15 (0.10;0.20)	1.03x10^-09			1878	0.17 (0.13;0.22)	3.66x10^-13
UK Biobank	Body Mass Index (per 5 kg/m²)	Protein Mortality Score		1878	0.10 (0.06;0.15)	3.65x10^-05			1878	0.09 (0.05;0.14)	5.70x10^-05
UK Biobank	Body Mass Index (per 5 kg/m²)	Metabo Mortality Score		1878	0.19 (0.14;0.24)	9.75x10^-15			1878	0.19 (0.15;0.24)	3.57x10^-15
UK Biobank	Body Mass Index (per 5 kg/m²)	GDF15		1878	-0.21 (-0.26;-0.17)	1.28x10^-18			1878	-0.19 (-0.23;-0.15)	2.13x10^-16
RS multi-omics set	Current smoking yes/no	ProtFI		583	0.52 (0.29; 0.74)	2.07x10^-05			581	0.66 (0.47; 0.85)	9.59x10^-11
RS multi-omics set	Current smoking yes/no	ProtMort		583	0.88 (0.66; 1.1)	4.34x10^-14			581	0.92 (0.73; 1.11)	2.32x10^-19
RS multi-omics set	Current smoking yes/no	EN-CMB-FI		583	0.67 (0.45; 0.89)	1.60x10^-08			581	0.81 (0.62; 1.0)	2.86x10^-15
RS multi-omics set	Current smoking yes/no	FNN-CMB-FI		583	0.61 (0.39; 0.83)	3.59x10^-07			581	0.73 (0.53; 0.92)	3.70x10^-12
RS multi-omics set	Current smoking yes/no	EN-CMB-mort		583	1.08 (0.87; 1.29)	4.41x10^-21			581	1.09 (0.9; 1.28)	2.54x10^-25
RS multi-omics set	Current smoking yes/no	FNN-CMB-mort		583	1.06 (0.85; 1.27)	1.60x10^-20			581	1.03 (0.84; 1.23)	4.30x10^-22
RS multi-omics set	Current smoking yes/no	FNN-FFS-FI		583	0.48 (0.26; 0.71)	7.06x10^-05			581	0.62 (0.43; 0.82)	2.04x10^-09
RS multi-omics set	Current smoking yes/no	FNN-FFS-mort		583	0.9 (0.68; 1.11)	1.15x10^-14			581	0.93 (0.74; 1.12)	1.14x10^-19
RS multi-omics set	Current smoking yes/no	MetaboHealth		583	0.42 (0.2; 0.65)	5.92x10^-04			581	0.53 (0.32; 0.75)	4.05x10^-06
RS multi-omics set	Current smoking yes/no	DNAm Horvath		583	-0.28 (-0.51; -0.05)	0.03			581	-0.12 (-0.35; 0.11)	0.34
RS multi-omics set	Current smoking yes/no	DNAm Hannum		583	-0.13 (-0.36; 0.1)	0.30			581	0.05 (-0.15; 0.26)	0.65
RS multi-omics set	Current smoking yes/no	DNAm GrimAge		583	0.96 (0.74; 1.17)	1.06x10^-16			581	1.61 (1.44; 1.77)	2.04x10^-64
RS multi-omics set	Current smoking yes/no	GDF15		583	0.43 (0.2; 0.66)	4.69x10^-04			581	0.6 (0.38; 0.82)	2.05x10^-07
RS multi-omics set	Body Mass Index (per 5 kg/m²)	ProtFI		583	0.58 (0.48;0.67)	3.85x10^-30			581	0.59 (0.50;0.68)	6.76x10^-35
RS multi-omics set	Body Mass Index (per 5 kg/m²)	ProtMort		583	0.29 (0.19;0.39)	4.26x10^-08			581	0.27 (0.19;0.36)	3.11x10^-09
RS multi-omics set	Body Mass Index (per 5 kg/m²)	EN-CMB-FI		583	0.54 (0.45;0.64)	7.54x10^-27			581	0.57 (0.48;0.65)	2.10x10^-32
RS multi-omics set	Body Mass Index (per 5 kg/m²)	FNN-CMB-FI		583	0.52 (0.43;0.62)	7.38x10^-25			581	0.54 (0.46;0.63)	4.71x10^-29
RS multi-omics set	Body Mass Index (per 5 kg/m²)	EN-CMB-mort		583	0.21 (0.11;0.31)	1.34x10^-04			581	0.20 (0.11;0.29)	1.65x10^-05
RS multi-omics set	Body Mass Index (per 5 kg/m²)	FNN-CMB-mort		583	0.18 (0.08;0.29)	9.09x10^-04			581	0.19 (0.10;0.28)	1.01x10^-04
RS multi-omics set	Body Mass Index (per 5 kg/m²)	FNN-FFS-FI		583	0.57 (0.48;0.66)	8.93x10^-30			581	0.59 (0.50;0.67)	9.91x10^-34
RS multi-omics set	Body Mass Index (per 5 kg/m²)	FNN-FFS-mort		583	0.30 (0.20;0.40)	2.00x10^-08			581	0.28 (0.20;0.37)	7.18x10^-10
RS multi-omics set	Body Mass Index (per 5 kg/m²)	MetaboHealth		583	0.35 (0.25;0.45)	4.21x10^-11			581	0.34 (0.24;0.44)	5.38x10^-11
RS multi-omics set	Body Mass Index (per 5 kg/m²)	DNAm Horvath		583	0.15 (0.04;0.25)	9.23x10^-03			581	0.09 (-0.01;0.19)	0.13
RS multi-omics set	Body Mass Index (per 5 kg/m²)	DNAm Hannum		583	0.14 (0.04;0.24)	0.01			581	0.07 (-0.02;0.17)	0.17
RS multi-omics set	Body Mass Index (per 5 kg/m²)	DNAm GrimAge		583	0.15 (0.05;0.25)	8.47x10^-03			581	0.14 (0.06;0.21)	5.00x10^-04
RS multi-omics set	Body Mass Index (per 5 kg/m²)	GDF15		583	0.25 (0.15;0.35)	3.07x10^-06			581	0.22 (0.13;0.32)	2.00x10^-05
Leiden Longevity Study	Current smoking yes/no	ProtFI		484	0.29 (0.01; 0.56)	0.06			482	0.38 (0.13; 0.64)	6.81x10^-03
Leiden Longevity Study	Current smoking yes/no	ProtMort		484	0.5 (0.23; 0.77)	6.80x10^-04			482	0.54 (0.27; 0.8)	1.83x10^-04
Leiden Longevity Study	Current smoking yes/no	EN-CMB-FI		484	0.21 (-0.07; 0.48)	0.19			482	0.31 (0.05; 0.57)	0.03
Leiden Longevity Study	Current smoking yes/no	FNN-CMB-FI		484	0.14 (-0.13; 0.42)	0.35			482	0.25 (-0.02; 0.52)	0.10
Leiden Longevity Study	Current smoking yes/no	EN-CMB-mort		484	0.39 (0.11; 0.66)	0.01			482	0.4 (0.13; 0.67)	6.90x10^-03
Leiden Longevity Study	Current smoking yes/no	FNN-CMB-mort		484	0.36 (0.09; 0.63)	0.02			482	0.37 (0.1; 0.65)	0.01
Leiden Longevity Study	Current smoking yes/no	FNN-FFS-FI		484	0.33 (0.06; 0.6)	0.03			482	0.43 (0.17; 0.68)	2.61x10^-03
Leiden Longevity Study	Current smoking yes/no	FNN-FFS-mort		484	0.5 (0.23; 0.77)	6.63x10^-04			482	0.52 (0.25; 0.79)	3.40x10^-04
Leiden Longevity Study	Current smoking yes/no	MetaboHealth		484	0.42 (0.14; 0.69)	5.29x10^-03			482	0.52 (0.25; 0.79)	3.77x10^-04
Leiden Longevity Study	Current smoking yes/no	GDF15		484	0.21 (-0.06; 0.48)	0.18			482	0.3 (0.03; 0.58)	0.05
Leiden Longevity Study	Body Mass Index (per 5 kg/m²)	ProtFI		493	0.43 (0.32;0.55)	1.22x10^-12			482	0.47 (0.35;0.59)	9.97x10^-14
Leiden Longevity Study	Body Mass Index (per 5 kg/m²)	ProtMort		493	0.10 (-0.02;0.22)	0.14			482	0.06 (-0.06;0.18)	0.38
Leiden Longevity Study	Body Mass Index (per 5 kg/m²)	EN-CMB-FI		493	0.43 (0.31;0.54)	2.89x10^-12			482	0.44 (0.32;0.56)	3.98x10^-12
Leiden Longevity Study	Body Mass Index (per 5 kg/m²)	FNN-CMB-FI		493	0.36 (0.24;0.47)	1.01x10^-08			482	0.36 (0.24;0.48)	4.33x10^-08
Leiden Longevity Study	Body Mass Index (per 5 kg/m²)	EN-CMB-mort		493	0.06 (-0.06;0.18)	0.34			482	0.03 (-0.10;0.15)	0.71
Leiden Longevity Study	Body Mass Index (per 5 kg/m²)	FNN-CMB-mort		493	0.04 (-0.08;0.16)	0.53			482	0.01 (-0.11;0.14)	0.84
Leiden Longevity Study	Body Mass Index (per 5 kg/m²)	FNN-FFS-FI		493	0.42 (0.31;0.54)	4.08x10^-12			482	0.46 (0.34;0.57)	4.48x10^-13
Leiden Longevity Study	Body Mass Index (per 5 kg/m²)	FNN-FFS-mort		493	0.12 (-0.00;0.24)	0.08			482	0.09 (-0.03;0.21)	0.20
Leiden Longevity Study	Body Mass Index (per 5 kg/m²)	MetaboHealth		493	0.28 (0.16;0.40)	1.10x10^-05			482	0.26 (0.14;0.38)	7.76x10^-05
Leiden Longevity Study	Body Mass Index (per 5 kg/m²)	GDF15		493	0.06 (-0.06;0.18)	0.41			482	0.04 (-0.09;0.16)	0.61
UK Biobank	Current smoking yes/no	ProtFI	MetaboHealth	1878	0.54 (0.41; 0.67)	2.18x10^-15	0.38 (0.34; 0.42)	8.93x10^-68	1878	0.58 (0.47; 0.7)	2.24x10^-22	0.26 (0.23; 0.3)	6.77x10^-40
UK Biobank	Current smoking yes/no	ProtMort	MetaboHealth	1878	1.0 (0.87; 1.13)	3.03x10^-47	0.28 (0.24; 0.32)	1.59x10^-37	1878	0.91 (0.79; 1.03)	3.66x10^-46	0.32 (0.28; 0.36)	1.13x10^-50
UK Biobank	Current smoking yes/no	EN-allprot-FI	MetaboHealth	1878	0.63 (0.5; 0.76)	5.49x10^-20	0.37 (0.33; 0.41)	9.59x10^-65	1878	0.63 (0.52; 0.75)	2.24x10^-24	0.28 (0.24; 0.32)	1.37x10^-40
UK Biobank	Current smoking yes/no	FNN-allprot-FI	MetaboHealth	1878	0.7 (0.58; 0.83)	3.07x10^-26	0.42 (0.38; 0.46)	5.26x10^-85	1878	0.72 (0.61; 0.83)	2.46x10^-35	0.31 (0.28; 0.35)	7.83x10^-58
UK Biobank	Current smoking yes/no	EN-allprot-mort	MetaboHealth	1878	1.01 (0.88; 1.14)	5.20x10^-49	0.29 (0.25; 0.33)	6.75x10^-41	1878	0.91 (0.79; 1.03)	4.59x10^-46	0.32 (0.28; 0.36)	1.34x10^-50
UK Biobank	Current smoking yes/no	FNN-allprot-mort	MetaboHealth	1878	1.16 (1.04; 1.29)	1.02x10^-66	0.31 (0.27; 0.35)	4.87x10^-49	1878	1.06 (0.95; 1.18)	2.29x10^-64	0.34 (0.3; 0.37)	8.37x10^-59
UK Biobank	Current smoking yes/no	EN-CMB-FI	MetaboHealth	1878	0.58 (0.45; 0.71)	1.37x10^-17	0.39 (0.35; 0.43)	2.07x10^-70	1878	0.61 (0.49; 0.72)	1.71x10^-23	0.28 (0.24; 0.32)	4.16x10^-43
UK Biobank	Current smoking yes/no	FNN-CMB-FI	MetaboHealth	1878	0.58 (0.45; 0.71)	1.74x10^-17	0.39 (0.34; 0.43)	7.76x10^-69	1878	0.6 (0.48; 0.72)	2.76x10^-22	0.28 (0.24; 0.32)	1.84x10^-42
UK Biobank	Current smoking yes/no	EN-CMB-mort	MetaboHealth	1878	1.0 (0.87; 1.13)	9.60x10^-49	0.32 (0.28; 0.36)	2.92x10^-50	1878	0.9 (0.78; 1.02)	8.07x10^-46	0.36 (0.32; 0.4)	3.89x10^-63
UK Biobank	Current smoking yes/no	FNN-CMB-mort	MetaboHealth	1878	0.95 (0.82; 1.08)	5.45x10^-43	0.28 (0.24; 0.33)	5.07x10^-39	1878	0.86 (0.74; 0.98)	6.67x10^-39	0.31 (0.27; 0.35)	2.38x10^-45
UK Biobank	Current smoking yes/no	FNN-FFS-FI	MetaboHealth	1878	0.5 (0.37; 0.63)	3.52x10^-13	0.4 (0.36; 0.44)	2.28x10^-73	1878	0.53 (0.42; 0.65)	6.65x10^-19	0.28 (0.25; 0.32)	4.38x10^-45
UK Biobank	Current smoking yes/no	FNN-FFS-mort	MetaboHealth	1878	1.05 (0.92; 1.18)	4.53x10^-53	0.29 (0.25; 0.33)	4.86x10^-42	1878	0.97 (0.85; 1.08)	1.53x10^-52	0.33 (0.29; 0.37)	1.19x10^-54
UK Biobank	Current smoking yes/no	PAC	MetaboHealth	1878	0.99 (0.86; 1.11)	1.66x10^-46	0.29 (0.25; 0.33)	1.23x10^-41	1878	0.88 (0.76; 1.0)	7.35x10^-44	0.32 (0.28; 0.36)	5.80x10^-53
UK Biobank	Current smoking yes/no	ProteinAge	MetaboHealth	1878	0.01 (-0.14; 0.15)	0.92	0.05 (0.01; 0.1)	0.04	1878	0.01 (-0.14; 0.15)	0.93	0.04 (-0.01; 0.09)	0.21
UK Biobank	Current smoking yes/no	ProteinAge20	MetaboHealth	1878	0.07 (-0.08; 0.21)	0.41	0.08 (0.04; 0.13)	1.52x10^-03	1878	0.06 (-0.08; 0.21)	0.45	0.07 (0.02; 0.12)	0.01
UK Biobank	Current smoking yes/no	Protein Mortality Score	MetaboHealth	1878	0.93 (0.79; 1.06)	3.41x10^-40	0.27 (0.22; 0.31)	1.27x10^-33	1878	0.83 (0.7; 0.95)	2.01x10^-36	0.3 (0.26; 0.35)	3.07x10^-44
UK Biobank	Current smoking yes/no	Metabo Mortality Score	MetaboHealth	1878	0.05 (-0.08; 0.18)	0.51	0.4 (0.36; 0.44)	4.00x10^-70	1878	0.05 (-0.09; 0.18)	0.54	0.39 (0.34; 0.43)	3.34x10^-60
UK Biobank	Current smoking yes/no	GDF15	MetaboHealth	1878	-0.21 (-0.36; -0.07)	7.56x10^-03	0.04 (-0.01; 0.08)	0.19	1878	-0.13 (-0.27; -0.0)	0.07	-0.03 (-0.08; 0.01)	0.22
UK Biobank	Body Mass Index (per 5 kg/m²)	ProtFI	MetaboHealth	1878	0.44 (0.40;0.48)	1.87x10^-94	1.69 (1.50;1.88)	1.15x10^-63	1878	0.46 (0.42;0.49)	4.66x10^-106	1.32 (1.13;1.51)	6.77x10^-40
UK Biobank	Body Mass Index (per 5 kg/m²)	ProtMort	MetaboHealth	1878	0.17 (0.12;0.21)	1.75x10^-12	1.41 (1.19;1.62)	4.03x10^-35	1878	0.13 (0.09;0.17)	5.63x10^-10	1.58 (1.39;1.78)	1.13x10^-50
UK Biobank	Body Mass Index (per 5 kg/m²)	EN-allprot-FI	MetaboHealth	1878	0.38 (0.34;0.42)	1.83x10^-66	1.69 (1.50;1.89)	1.34x10^-59	1878	0.38 (0.34;0.42)	7.46x10^-72	1.39 (1.19;1.58)	1.37x10^-40
UK Biobank	Body Mass Index (per 5 kg/m²)	FNN-allprot-FI	MetaboHealth	1878	0.42 (0.38;0.46)	4.66x10^-89	1.91 (1.73;2.09)	2.33x10^-81	1878	0.43 (0.39;0.47)	1.70x10^-100	1.57 (1.39;1.76)	7.83x10^-58
UK Biobank	Body Mass Index (per 5 kg/m²)	EN-allprot-mort	MetaboHealth	1878	0.10 (0.05;0.14)	4.06x10^-05	1.51 (1.30;1.73)	8.55x10^-40	1878	0.06 (0.02;0.10)	3.65x10^-03	1.60 (1.40;1.80)	1.34x10^-50
UK Biobank	Body Mass Index (per 5 kg/m²)	FNN-allprot-mort	MetaboHealth	1878	0.10 (0.06;0.15)	2.31x10^-05	1.63 (1.42;1.85)	1.41x10^-46	1878	0.07 (0.03;0.11)	1.55x10^-03	1.68 (1.49;1.87)	8.37x10^-59
UK Biobank	Body Mass Index (per 5 kg/m²)	EN-CMB-FI	MetaboHealth	1878	0.40 (0.36;0.44)	9.56x10^-77	1.75 (1.56;1.94)	1.03x10^-65	1878	0.41 (0.37;0.45)	1.19x10^-85	1.41 (1.21;1.60)	4.16x10^-43
UK Biobank	Body Mass Index (per 5 kg/m²)	FNN-CMB-FI	MetaboHealth	1878	0.38 (0.34;0.42)	6.19x10^-68	1.75 (1.55;1.94)	8.01x10^-64	1878	0.39 (0.35;0.43)	7.58x10^-75	1.42 (1.22;1.61)	1.84x10^-42
UK Biobank	Body Mass Index (per 5 kg/m²)	EN-CMB-mort	MetaboHealth	1878	0.07 (0.03;0.12)	3.73x10^-03	1.68 (1.47;1.90)	2.77x10^-49	1878	0.04 (-0.00;0.08)	0.11	1.78 (1.58;1.98)	3.89x10^-63
UK Biobank	Body Mass Index (per 5 kg/m²)	FNN-CMB-mort	MetaboHealth	1878	0.07 (0.02;0.12)	4.97x10^-03	1.50 (1.29;1.72)	5.91x10^-39	1878	0.04 (-0.00;0.08)	0.10	1.55 (1.35;1.76)	2.38x10^-45
UK Biobank	Body Mass Index (per 5 kg/m²)	FNN-FFS-FI	MetaboHealth	1878	0.42 (0.38;0.46)	3.69x10^-88	1.77 (1.59;1.96)	2.62x10^-69	1878	0.44 (0.40;0.48)	3.45x10^-98	1.42 (1.23;1.61)	4.38x10^-45
UK Biobank	Body Mass Index (per 5 kg/m²)	FNN-FFS-mort	MetaboHealth	1878	0.16 (0.11;0.20)	3.06x10^-11	1.49 (1.28;1.70)	2.29x10^-39	1878	0.12 (0.08;0.16)	3.11x10^-09	1.64 (1.44;1.83)	1.19x10^-54
UK Biobank	Body Mass Index (per 5 kg/m²)	PAC	MetaboHealth	1878	0.14 (0.09;0.18)	3.95x10^-09	1.50 (1.28;1.71)	1.55x10^-39	1878	0.10 (0.06;0.14)	2.23x10^-06	1.62 (1.42;1.82)	5.80x10^-53
UK Biobank	Body Mass Index (per 5 kg/m²)	ProteinAge	MetaboHealth	1878	0.03 (-0.02;0.08)	0.26	0.25 (0.02;0.48)	0.07	1878	0.03 (-0.02;0.08)	0.26	0.18 (-0.06;0.43)	0.21
UK Biobank	Body Mass Index (per 5 kg/m²)	ProteinAge20	MetaboHealth	1878	0.01 (-0.04;0.06)	0.74	0.41 (0.18;0.64)	1.52x10^-03	1878	0.01 (-0.04;0.06)	0.78	0.36 (0.12;0.60)	0.01
UK Biobank	Body Mass Index (per 5 kg/m²)	Protein Mortality Score	MetaboHealth	1878	0.08 (0.03;0.12)	1.73x10^-03	1.40 (1.18;1.62)	1.16x10^-33	1878	0.04 (-0.00;0.08)	0.08	1.52 (1.32;1.73)	3.07x10^-44
UK Biobank	Body Mass Index (per 5 kg/m²)	Metabo Mortality Score	MetaboHealth	1878	0.13 (0.09;0.17)	1.13x10^-08	1.90 (1.70;2.11)	3.16x10^-65	1878	0.13 (0.08;0.17)	4.94x10^-08	1.93 (1.71;2.15)	3.34x10^-60
UK Biobank	Body Mass Index (per 5 kg/m²)	GDF15	MetaboHealth	1878	-0.23 (-0.27;-0.18)	3.64x10^-20	0.31 (0.08;0.53)	0.02	1878	-0.18 (-0.23;-0.14)	4.22x10^-15	-0.17 (-0.39;0.06)	0.22
RS multi-omics set	Current smoking yes/no	ProtFI	MetaboHealth	583	0.37 (0.16; 0.57)	1.28x10^-03		4.73x10^-23	581	0.51 (0.33; 0.7)	2.51x10^-07		3.57x10^-14
RS multi-omics set	Current smoking yes/no	ProtMort	MetaboHealth	583	0.75 (0.55; 0.95)	5.48x10^-12		1.63x10^-20	581	0.76 (0.58; 0.94)	6.55x10^-15		3.81x10^-16
RS multi-omics set	Current smoking yes/no	EN-CMB-FI	MetaboHealth	583	0.52 (0.32; 0.73)	2.26x10^-06		5.74x10^-23	581	0.66 (0.48; 0.85)	2.44x10^-11		9.88x10^-14
RS multi-omics set	Current smoking yes/no	FNN-CMB-FI	MetaboHealth	583	0.46 (0.25; 0.67)	5.27x10^-05		3.06x10^-19	581	0.6 (0.4; 0.79)	6.94x10^-09		1.79x10^-10
RS multi-omics set	Current smoking yes/no	EN-CMB-mort	MetaboHealth	583	0.93 (0.73; 1.12)	2.33x10^-18		6.54x10^-22	581	0.92 (0.74; 1.1)	1.71x10^-20		2.52x10^-17
RS multi-omics set	Current smoking yes/no	FNN-CMB-mort	MetaboHealth	583	0.9 (0.7; 1.1)	1.77x10^-16		8.57x10^-16	581	0.89 (0.7; 1.08)	8.94x10^-18		6.16x10^-12
RS multi-omics set	Current smoking yes/no	FNN-FFS-FI	MetaboHealth	583	0.31 (0.11; 0.52)	5.96x10^-03		6.28x10^-25	581	0.46 (0.27; 0.65)	4.15x10^-06		1.40x10^-15
RS multi-omics set	Current smoking yes/no	FNN-FFS-mort	MetaboHealth	583	0.75 (0.55; 0.96)	3.64x10^-12		1.02x10^-20	581	0.77 (0.59; 0.95)	3.44x10^-15		3.13x10^-16
RS multi-omics set	Current smoking yes/no	DNAm Horvath	MetaboHealth	583	-0.17 (-0.41; 0.06)	0.19		0.03	581	-0.17 (-0.4; 0.06)	0.20		0.08
RS multi-omics set	Current smoking yes/no	DNAm Hannum	MetaboHealth	583	0.03 (-0.2; 0.26)	0.84		2.78x10^-03	581	0.02 (-0.19; 0.23)	0.89		0.15
RS multi-omics set	Current smoking yes/no	DNAm GrimAge	MetaboHealth	583	1.52 (1.33; 1.7)	1.90x10^-48		4.15x10^-11	581	1.52 (1.36; 1.68)	2.18x10^-59		2.12x10^-06
RS multi-omics set	Current smoking yes/no	GDF15	MetaboHealth	583	0.42 (0.21; 0.63)	2.73x10^-04		1.41x10^-18	581	0.43 (0.22; 0.63)	1.50x10^-04		1.12x10^-14
RS multi-omics set	Body Mass Index (per 5 kg/m²)	ProtFI	MetaboHealth	583	0.46 (0.37;0.55)	3.55x10^-21	1.64 (1.29;2.00)	1.12x10^-17	581	0.49 (0.41;0.58)	2.68x10^-26	1.41 (1.07;1.76)	3.57x10^-14
RS multi-omics set	Body Mass Index (per 5 kg/m²)	ProtMort	MetaboHealth	583	0.15 (0.06;0.25)	3.48x10^-03	1.90 (1.52;2.29)	5.01x10^-20	581	0.17 (0.09;0.25)	1.95x10^-04	1.49 (1.15;1.83)	3.81x10^-16
RS multi-omics set	Body Mass Index (per 5 kg/m²)	EN-CMB-FI	MetaboHealth	583	0.42 (0.33;0.51)	3.80x10^-18	1.70 (1.34;2.06)	1.99x10^-18	581	0.47 (0.39;0.56)	4.22x10^-24	1.39 (1.05;1.74)	9.88x10^-14
RS multi-omics set	Body Mass Index (per 5 kg/m²)	FNN-CMB-FI	MetaboHealth	583	0.41 (0.32;0.51)	6.70x10^-17	1.54 (1.17;1.90)	6.83x10^-15	581	0.46 (0.37;0.55)	1.27x10^-21	1.24 (0.88;1.60)	1.79x10^-10
RS multi-omics set	Body Mass Index (per 5 kg/m²)	EN-CMB-mort	MetaboHealth	583	0.06 (-0.03;0.16)	0.26	2.07 (1.68;2.45)	3.87x10^-23	581	0.09 (0.01;0.18)	0.05	1.57 (1.23;1.91)	2.52x10^-17
RS multi-omics set	Body Mass Index (per 5 kg/m²)	FNN-CMB-mort	MetaboHealth	583	0.06 (-0.03;0.16)	0.25	1.80 (1.40;2.19)	2.81x10^-17	581	0.10 (0.01;0.18)	0.06	1.34 (0.98;1.70)	6.16x10^-12
RS multi-omics set	Body Mass Index (per 5 kg/m²)	FNN-FFS-FI	MetaboHealth	583	0.45 (0.36;0.54)	9.92x10^-21	1.72 (1.36;2.07)	2.85x10^-19	581	0.48 (0.40;0.57)	4.62x10^-25	1.50 (1.16;1.85)	1.40x10^-15
RS multi-omics set	Body Mass Index (per 5 kg/m²)	FNN-FFS-mort	MetaboHealth	583	0.16 (0.07;0.26)	1.96x10^-03	1.90 (1.52;2.29)	4.33x10^-20	581	0.18 (0.10;0.26)	7.21x10^-05	1.50 (1.16;1.84)	3.13x10^-16
RS multi-omics set	Body Mass Index (per 5 kg/m²)	DNAm Horvath	MetaboHealth	583	0.09 (-0.02;0.19)	0.16	0.39 (-0.03;0.81)	0.12	581	0.06 (-0.05;0.17)	0.33	0.45 (0.02;0.89)	0.08
RS multi-omics set	Body Mass Index (per 5 kg/m²)	DNAm Hannum	MetaboHealth	583	0.06 (-0.05;0.17)	0.32	0.65 (0.23;1.06)	7.36x10^-03	581	0.05 (-0.05;0.15)	0.36	0.34 (-0.05;0.74)	0.15
RS multi-omics set	Body Mass Index (per 5 kg/m²)	DNAm GrimAge	MetaboHealth	583	0.00 (-0.10;0.10)	0.95	1.64 (1.24;2.04)	3.44x10^-14	581	0.08 (0.01;0.16)	0.04	0.78 (0.48;1.08)	2.12x10^-06
RS multi-omics set	Body Mass Index (per 5 kg/m²)	GDF15	MetaboHealth	583	0.11 (0.01;0.21)	0.04	1.82 (1.43;2.21)	6.00x10^-18	581	0.11 (0.02;0.21)	0.04	1.62 (1.23;2.01)	1.12x10^-14
Leiden Longevity Study	Current smoking yes/no	ProtFI	MetaboHealth	484	0.11 (-0.14; 0.37)	0.43		2.21x10^-17	482	0.21 (-0.03; 0.46)	0.13		8.50x10^-14
Leiden Longevity Study	Current smoking yes/no	ProtMort	MetaboHealth	484	0.41 (0.15; 0.67)	4.46x10^-03		8.85x10^-11	482	0.38 (0.12; 0.63)	7.65x10^-03		9.45x10^-12
Leiden Longevity Study	Current smoking yes/no	EN-CMB-FI	MetaboHealth	484	0.05 (-0.21; 0.31)	0.74		1.51x10^-16	482	0.14 (-0.11; 0.39)	0.31		5.24x10^-13
Leiden Longevity Study	Current smoking yes/no	FNN-CMB-FI	MetaboHealth	484	0.01 (-0.25; 0.27)	0.95		4.54x10^-14	482	0.09 (-0.17; 0.34)	0.55		1.39x10^-11
Leiden Longevity Study	Current smoking yes/no	EN-CMB-mort	MetaboHealth	484	0.28 (0.02; 0.54)	0.06		4.31x10^-10	482	0.24 (-0.02; 0.51)	0.10		1.02x10^-10
Leiden Longevity Study	Current smoking yes/no	FNN-CMB-mort	MetaboHealth	484	0.25 (-0.01; 0.52)	0.09		6.25x10^-09	482	0.23 (-0.04; 0.49)	0.14		2.82x10^-09
Leiden Longevity Study	Current smoking yes/no	FNN-FFS-FI	MetaboHealth	484	0.15 (-0.1; 0.4)	0.30		4.40x10^-18	482	0.25 (0.01; 0.5)	0.07		6.11x10^-14
Leiden Longevity Study	Current smoking yes/no	FNN-FFS-mort	MetaboHealth	484	0.37 (0.11; 0.63)	9.53x10^-03		1.01x10^-12	482	0.35 (0.09; 0.6)	0.01		3.53x10^-13
Leiden Longevity Study	Current smoking yes/no	GDF15	MetaboHealth	484	0.16 (-0.1; 0.43)	0.28		4.30x10^-09	482	0.15 (-0.11; 0.42)	0.31		8.22x10^-10
Leiden Longevity Study	Body Mass Index (per 5 kg/m²)	ProtFI	MetaboHealth	493	0.34 (0.23;0.45)	5.86x10^-09	1.72 (1.32;2.12)	3.37x10^-15	482	0.38 (0.27;0.49)	1.82x10^-10	1.65 (1.24;2.05)	8.50x10^-14
Leiden Longevity Study	Body Mass Index (per 5 kg/m²)	ProtMort	MetaboHealth	493	0.01 (-0.11;0.12)	0.91	1.55 (1.12;1.98)	3.10x10^-11	482	-0.02 (-0.14;0.09)	0.75	1.56 (1.14;1.98)	9.45x10^-12
Leiden Longevity Study	Body Mass Index (per 5 kg/m²)	EN-CMB-FI	MetaboHealth	493	0.33 (0.22;0.44)	1.36x10^-08	1.68 (1.27;2.08)	2.06x10^-14	482	0.36 (0.24;0.47)	4.83x10^-09	1.62 (1.20;2.03)	5.24x10^-13
Leiden Longevity Study	Body Mass Index (per 5 kg/m²)	FNN-CMB-FI	MetaboHealth	493	0.26 (0.15;0.38)	1.20x10^-05	1.60 (1.19;2.02)	9.68x10^-13	482	0.28 (0.16;0.39)	1.36x10^-05	1.56 (1.14;1.99)	1.39x10^-11
Leiden Longevity Study	Body Mass Index (per 5 kg/m²)	EN-CMB-mort	MetaboHealth	493	-0.02 (-0.14;0.09)	0.72	1.52 (1.09;1.95)	1.02x10^-10	482	-0.05 (-0.17;0.07)	0.44	1.52 (1.09;1.96)	1.02x10^-10
Leiden Longevity Study	Body Mass Index (per 5 kg/m²)	FNN-CMB-mort	MetaboHealth	493	-0.04 (-0.16;0.08)	0.56	1.44 (1.00;1.87)	1.26x10^-09	482	-0.06 (-0.18;0.06)	0.39	1.42 (0.98;1.86)	2.82x10^-09
Leiden Longevity Study	Body Mass Index (per 5 kg/m²)	FNN-FFS-FI	MetaboHealth	493	0.33 (0.22;0.44)	1.83x10^-08	1.76 (1.36;2.16)	6.95x10^-16	482	0.37 (0.26;0.48)	7.38x10^-10	1.66 (1.26;2.07)	6.11x10^-14
Leiden Longevity Study	Body Mass Index (per 5 kg/m²)	FNN-FFS-mort	MetaboHealth	493	0.02 (-0.09;0.14)	0.75	1.69 (1.27;2.12)	2.67x10^-13	482	0.00 (-0.11;0.12)	0.97	1.67 (1.25;2.10)	3.53x10^-13
Leiden Longevity Study	Body Mass Index (per 5 kg/m²)	GDF15	MetaboHealth	493	-0.04 (-0.15;0.08)	0.60	1.40 (0.96;1.83)	3.96x10^-09	482	-0.04 (-0.16;0.08)	0.57	1.46 (1.03;1.90)	8.22x10^-10
UK Biobank	Current smoking yes/no	ProtFI	GDF15	1878	0.65 (0.51; 0.79)	1.93x10^-18	0.02 (-0.03; 0.06)	0.58	1878	0.67 (0.55; 0.79)	7.27x10^-27	0.05 (0.01; 0.09)	0.06
UK Biobank	Current smoking yes/no	ProtMort	GDF15	1878	1.04 (0.9; 1.17)	1.90x10^-48	-0.18 (-0.23; -0.14)	1.08x10^-16	1878	0.99 (0.87; 1.12)	1.81x10^-49	-0.08 (-0.12; -0.03)	1.33x10^-03
UK Biobank	Current smoking yes/no	EN-allprot-FI	GDF15	1878	0.72 (0.58; 0.86)	1.68x10^-22	-0.03 (-0.08; 0.01)	0.21	1878	0.72 (0.59; 0.84)	3.01x10^-28	-0.01 (-0.05; 0.03)	0.64
UK Biobank	Current smoking yes/no	FNN-allprot-FI	GDF15	1878	0.81 (0.67; 0.95)	3.24x10^-28	-0.04 (-0.08; 0.01)	0.15	1878	0.82 (0.7; 0.94)	2.30x10^-39	-0.01 (-0.05; 0.03)	0.67
UK Biobank	Current smoking yes/no	EN-allprot-mort	GDF15	1878	1.06 (0.93; 1.2)	4.22x10^-50	-0.14 (-0.19; -0.1)	2.23x10^-10	1878	1.0 (0.88; 1.13)	1.78x10^-49	-0.06 (-0.11; -0.02)	0.01
UK Biobank	Current smoking yes/no	FNN-allprot-mort	GDF15	1878	1.21 (1.08; 1.34)	7.16x10^-67	-0.16 (-0.2; -0.12)	1.49x10^-13	1878	1.15 (1.03; 1.28)	1.04x10^-66	-0.09 (-0.13; -0.05)	1.53x10^-04
UK Biobank	Current smoking yes/no	EN-CMB-FI	GDF15	1878	0.68 (0.54; 0.82)	2.79x10^-20	-0.02 (-0.06; 0.03)	0.51	1878	0.7 (0.57; 0.82)	1.73x10^-27	-0.0 (-0.04; 0.04)	0.93
UK Biobank	Current smoking yes/no	FNN-CMB-FI	GDF15	1878	0.68 (0.54; 0.82)	5.72x10^-20	-0.04 (-0.08; 0.0)	0.14	1878	0.69 (0.56; 0.81)	5.07x10^-26	-0.03 (-0.07; 0.01)	0.28
UK Biobank	Current smoking yes/no	EN-CMB-mort	GDF15	1878	1.06 (0.92; 1.19)	1.53x10^-49	-0.15 (-0.19; -0.1)	7.61x10^-11	1878	1.0 (0.87; 1.13)	6.75x10^-49	-0.07 (-0.11; -0.03)	4.38x10^-03
UK Biobank	Current smoking yes/no	FNN-CMB-mort	GDF15	1878	1.0 (0.86; 1.13)	3.06x10^-44	-0.15 (-0.19; -0.11)	2.57x10^-11	1878	0.94 (0.81; 1.07)	2.46x10^-42	-0.09 (-0.14; -0.05)	1.95x10^-04
UK Biobank	Current smoking yes/no	FNN-FFS-FI	GDF15	1878	0.61 (0.46; 0.75)	4.19x10^-16	0.0 (-0.04; 0.05)	0.94	1878	0.63 (0.51; 0.75)	3.96x10^-23	0.03 (-0.01; 0.07)	0.26
UK Biobank	Current smoking yes/no	FNN-FFS-mort	GDF15	1878	1.09 (0.96; 1.22)	4.79x10^-54	-0.18 (-0.23; -0.14)	5.64x10^-17	1878	1.05 (0.93; 1.18)	1.53x10^-55	-0.09 (-0.13; -0.04)	3.93x10^-04
UK Biobank	Current smoking yes/no	PAC	GDF15	1878	1.03 (0.9; 1.16)	1.31x10^-47	-0.17 (-0.21; -0.13)	1.88x10^-14	1878	0.97 (0.85; 1.1)	3.58x10^-47	-0.08 (-0.12; -0.04)	1.07x10^-03
UK Biobank	Current smoking yes/no	ProteinAge	GDF15	1878	0.03 (-0.11; 0.18)	0.69	0.05 (0.01; 0.1)	0.05	1878	0.03 (-0.12; 0.17)	0.76	0.05 (0.0; 0.1)	0.08
UK Biobank	Current smoking yes/no	ProteinAge20	GDF15	1878	0.1 (-0.04; 0.25)	0.20	0.08 (0.03; 0.12)	2.22x10^-03	1878	0.1 (-0.05; 0.24)	0.24	0.08 (0.03; 0.13)	5.76x10^-03
UK Biobank	Current smoking yes/no	MetaboHealth	GDF15	1878	0.28 (0.14; 0.42)	3.17x10^-04	0.04 (-0.01; 0.08)	0.19	1878	0.31 (0.17; 0.44)	2.66x10^-05	-0.03 (-0.08; 0.01)	0.22
UK Biobank	Current smoking yes/no	Protein Mortality Score	GDF15	1878	0.98 (0.84; 1.12)	6.55x10^-42	-0.09 (-0.13; -0.05)	2.72x10^-04	1878	0.92 (0.79; 1.05)	1.12x10^-40	0.0 (-0.04; 0.05)	0.93
UK Biobank	Current smoking yes/no	Metabo Mortality Score	GDF15	1878	0.15 (0.0; 0.29)	0.07	-0.05 (-0.1; -0.01)	0.04	1878	0.16 (0.02; 0.3)	0.04	-0.04 (-0.09; 0.01)	0.15
UK Biobank	Body Mass Index (per 5 kg/m²)	ProtFI	GDF15	1878	0.51 (0.47;0.56)	9.70x10^-107	0.52 (0.32;0.73)	2.67x10^-06	1878	0.51 (0.47;0.55)	1.61x10^-117	0.23 (0.03;0.43)	0.06
UK Biobank	Body Mass Index (per 5 kg/m²)	ProtMort	GDF15	1878	0.17 (0.13;0.22)	2.90x10^-12	-0.85 (-1.08;-0.63)	7.11x10^-13	1878	0.17 (0.13;0.21)	2.58x10^-14	-0.39 (-0.61;-0.17)	1.33x10^-03
UK Biobank	Body Mass Index (per 5 kg/m²)	EN-allprot-FI	GDF15	1878	0.43 (0.39;0.48)	2.22x10^-74	0.19 (-0.02;0.40)	0.13	1878	0.43 (0.38;0.47)	5.40x10^-80	-0.06 (-0.27;0.15)	0.64
UK Biobank	Body Mass Index (per 5 kg/m²)	FNN-allprot-FI	GDF15	1878	0.49 (0.44;0.53)	6.78x10^-95	0.21 (0.01;0.42)	0.09	1878	0.48 (0.44;0.52)	1.48x10^-107	-0.06 (-0.26;0.15)	0.67
UK Biobank	Body Mass Index (per 5 kg/m²)	EN-allprot-mort	GDF15	1878	0.11 (0.07;0.16)	7.17x10^-06	-0.71 (-0.94;-0.48)	6.80x10^-09	1878	0.11 (0.06;0.15)	2.78x10^-06	-0.31 (-0.53;-0.09)	0.01
UK Biobank	Body Mass Index (per 5 kg/m²)	FNN-allprot-mort	GDF15	1878	0.11 (0.07;0.16)	5.41x10^-06	-0.82 (-1.04;-0.59)	1.48x10^-11	1878	0.11 (0.07;0.15)	1.35x10^-06	-0.45 (-0.67;-0.24)	1.53x10^-04
UK Biobank	Body Mass Index (per 5 kg/m²)	EN-CMB-FI	GDF15	1878	0.46 (0.42;0.51)	9.27x10^-86	0.30 (0.09;0.51)	0.01	1878	0.46 (0.42;0.50)	3.68x10^-94	-0.01 (-0.22;0.19)	0.93
UK Biobank	Body Mass Index (per 5 kg/m²)	FNN-CMB-FI	GDF15	1878	0.44 (0.39;0.48)	2.15x10^-75	0.17 (-0.04;0.38)	0.18	1878	0.43 (0.39;0.47)	4.84x10^-82	-0.14 (-0.35;0.07)	0.28
UK Biobank	Body Mass Index (per 5 kg/m²)	EN-CMB-mort	GDF15	1878	0.09 (0.04;0.14)	5.79x10^-04	-0.75 (-0.98;-0.52)	7.60x10^-10	1878	0.08 (0.04;0.13)	3.01x10^-04	-0.36 (-0.57;-0.14)	4.38x10^-03
UK Biobank	Body Mass Index (per 5 kg/m²)	FNN-CMB-mort	GDF15	1878	0.08 (0.03;0.13)	1.74x10^-03	-0.77 (-1.00;-0.55)	2.02x10^-10	1878	0.07 (0.03;0.12)	1.94x10^-03	-0.47 (-0.69;-0.24)	1.95x10^-04
UK Biobank	Body Mass Index (per 5 kg/m²)	FNN-FFS-FI	GDF15	1878	0.50 (0.45;0.54)	6.75x10^-99	0.44 (0.24;0.65)	1.08x10^-04	1878	0.49 (0.45;0.53)	1.85x10^-108	0.14 (-0.07;0.35)	0.26
UK Biobank	Body Mass Index (per 5 kg/m²)	FNN-FFS-mort	GDF15	1878	0.16 (0.12;0.21)	3.34x10^-11	-0.87 (-1.09;-0.65)	2.81x10^-13	1878	0.16 (0.12;0.21)	1.86x10^-13	-0.43 (-0.65;-0.22)	3.93x10^-04
UK Biobank	Body Mass Index (per 5 kg/m²)	PAC	GDF15	1878	0.15 (0.10;0.20)	1.88x10^-09	-0.81 (-1.04;-0.59)	1.51x10^-11	1878	0.14 (0.10;0.18)	3.40x10^-10	-0.40 (-0.62;-0.18)	1.07x10^-03
UK Biobank	Body Mass Index (per 5 kg/m²)	ProteinAge	GDF15	1878	0.05 (0.00;0.10)	0.06	0.31 (0.07;0.54)	0.02	1878	0.05 (-0.00;0.10)	0.09	0.26 (0.01;0.51)	0.08
UK Biobank	Body Mass Index (per 5 kg/m²)	ProteinAge20	GDF15	1878	0.04 (-0.01;0.09)	0.15	0.42 (0.19;0.65)	1.18x10^-03	1878	0.04 (-0.01;0.08)	0.21	0.39 (0.14;0.64)	5.76x10^-03
UK Biobank	Body Mass Index (per 5 kg/m²)	MetaboHealth	GDF15	1878	0.16 (0.12;0.21)	1.11x10^-10	0.31 (0.09;0.54)	0.02	1878	0.17 (0.12;0.21)	7.06x10^-12	-0.17 (-0.41;0.06)	0.22
UK Biobank	Body Mass Index (per 5 kg/m²)	Protein Mortality Score	GDF15	1878	0.10 (0.05;0.15)	9.59x10^-05	-0.44 (-0.67;-0.21)	7.85x10^-04	1878	0.09 (0.05;0.14)	7.19x10^-05	0.01 (-0.21;0.24)	0.93
UK Biobank	Body Mass Index (per 5 kg/m²)	Metabo Mortality Score	GDF15	1878	0.18 (0.14;0.23)	2.34x10^-13	-0.10 (-0.33;0.13)	0.47	1878	0.19 (0.14;0.23)	1.34x10^-13	-0.21 (-0.45;0.03)	0.15
RS multi-omics set	Current smoking yes/no	ProtFI	GDF15	583	0.22 (0.03; 0.4)	0.04		1.52x10^-53	581	0.31 (0.16; 0.46)	9.39x10^-05		2.04x10^-71
RS multi-omics set	Current smoking yes/no	ProtMort	GDF15	583	0.52 (0.36; 0.67)	3.25x10^-10		3.52x10^-91	581	0.56 (0.41; 0.7)	1.61x10^-13		9.35x10^-81
RS multi-omics set	Current smoking yes/no	EN-CMB-FI	GDF15	583	0.39 (0.2; 0.58)	1.21x10^-04		5.57x10^-48	581	0.48 (0.33; 0.64)	5.23x10^-09		2.33x10^-60
RS multi-omics set	Current smoking yes/no	FNN-CMB-FI	GDF15	583	0.33 (0.13; 0.52)	1.93x10^-03		5.83x10^-42	581	0.42 (0.25; 0.58)	2.36x10^-06		4.44x10^-49
RS multi-omics set	Current smoking yes/no	EN-CMB-mort	GDF15	583	0.76 (0.59; 0.93)	5.03x10^-17		8.42x10^-62	581	0.78 (0.62; 0.94)	2.78x10^-19		2.82x10^-51
RS multi-omics set	Current smoking yes/no	FNN-CMB-mort	GDF15	583	0.75 (0.57; 0.94)	1.78x10^-14		9.36x10^-44	581	0.77 (0.59; 0.95)	7.22x10^-16		3.50x10^-34
RS multi-omics set	Current smoking yes/no	FNN-FFS-FI	GDF15	583	0.19 (-0.0; 0.38)	0.08		3.20x10^-47	581	0.29 (0.13; 0.45)	6.44x10^-04		1.70x10^-58
RS multi-omics set	Current smoking yes/no	FNN-FFS-mort	GDF15	583	0.55 (0.39; 0.72)	3.32x10^-10		5.45x10^-74	581	0.6 (0.45; 0.75)	1.76x10^-13		1.45x10^-62
RS multi-omics set	Current smoking yes/no	MetaboHealth	GDF15	583	0.29 (0.07; 0.5)	0.02		1.41x10^-18	581	0.34 (0.13; 0.55)	3.12x10^-03		1.12x10^-14
RS multi-omics set	Current smoking yes/no	DNAm Horvath	GDF15	583	-0.15 (-0.39; 0.08)	0.25		0.29	581	-0.12 (-0.36; 0.11)	0.35		1.00
RS multi-omics set	Current smoking yes/no	DNAm Hannum	GDF15	583	-0.0 (-0.24; 0.23)	0.98		2.25x10^-04	581	0.01 (-0.2; 0.22)	0.95		0.10
RS multi-omics set	Current smoking yes/no	DNAm GrimAge	GDF15	583	1.45 (1.27; 1.63)	7.39x10^-47		1.88x10^-18	581	1.47 (1.32; 1.63)	4.92x10^-58		6.16x10^-12
RS multi-omics set	Body Mass Index (per 5 kg/m²)	ProtFI	GDF15	583	0.44 (0.37;0.52)	1.11x10^-26	2.69 (2.40;2.99)	4.03x10^-55	581	0.46 (0.39;0.53)	6.51x10^-36	2.92 (2.65;3.20)	2.04x10^-71
RS multi-omics set	Body Mass Index (per 5 kg/m²)	ProtMort	GDF15	583	0.12 (0.04;0.19)	2.99x10^-03	3.58 (3.30;3.86)	1.55x10^-92	581	0.14 (0.07;0.20)	6.69x10^-05	3.03 (2.77;3.29)	9.35x10^-81
RS multi-omics set	Body Mass Index (per 5 kg/m²)	EN-CMB-FI	GDF15	583	0.41 (0.34;0.49)	1.62x10^-22	2.61 (2.30;2.92)	1.51x10^-49	581	0.44 (0.37;0.51)	3.26x10^-31	2.74 (2.45;3.02)	2.33x10^-60
RS multi-omics set	Body Mass Index (per 5 kg/m²)	FNN-CMB-FI	GDF15	583	0.40 (0.32;0.48)	4.26x10^-20	2.46 (2.14;2.78)	2.34x10^-42	581	0.43 (0.35;0.50)	3.97x10^-26	2.58 (2.27;2.88)	4.44x10^-49
RS multi-omics set	Body Mass Index (per 5 kg/m²)	EN-CMB-mort	GDF15	583	0.05 (-0.03;0.13)	0.25	3.17 (2.85;3.49)	2.33x10^-64	581	0.09 (0.01;0.16)	0.03	2.57 (2.28;2.87)	2.82x10^-51
RS multi-omics set	Body Mass Index (per 5 kg/m²)	FNN-CMB-mort	GDF15	583	0.05 (-0.03;0.14)	0.26	2.80 (2.46;3.14)	3.17x10^-47	581	0.09 (0.01;0.17)	0.05	2.22 (1.89;2.55)	3.50x10^-34
RS multi-omics set	Body Mass Index (per 5 kg/m²)	FNN-FFS-FI	GDF15	583	0.45 (0.37;0.52)	1.01x10^-25	2.54 (2.23;2.85)	1.14x10^-47	581	0.46 (0.39;0.54)	1.33x10^-32	2.74 (2.45;3.03)	1.70x10^-58
RS multi-omics set	Body Mass Index (per 5 kg/m²)	FNN-FFS-mort	GDF15	583	0.14 (0.06;0.21)	1.02x10^-03	3.32 (3.02;3.62)	1.33x10^-75	581	0.16 (0.09;0.23)	1.37x10^-05	2.76 (2.48;3.04)	1.45x10^-62
RS multi-omics set	Body Mass Index (per 5 kg/m²)	MetaboHealth	GDF15	583	0.25 (0.16;0.35)	5.17x10^-07	1.75 (1.38;2.12)	6.00x10^-18	581	0.27 (0.18;0.36)	8.38x10^-08	1.62 (1.24;2.01)	1.12x10^-14
RS multi-omics set	Body Mass Index (per 5 kg/m²)	DNAm Horvath	GDF15	583	0.11 (0.00;0.21)	0.08	0.13 (-0.28;0.55)	0.60	581	0.09 (-0.02;0.19)	0.13	-0.00 (-0.44;0.43)	1.00
RS multi-omics set	Body Mass Index (per 5 kg/m²)	DNAm Hannum	GDF15	583	0.07 (-0.04;0.17)	0.26	0.81 (0.40;1.22)	5.05x10^-04	581	0.06 (-0.04;0.15)	0.30	0.39 (-0.01;0.78)	0.10
RS multi-omics set	Body Mass Index (per 5 kg/m²)	DNAm GrimAge	GDF15	583	0.02 (-0.08;0.11)	0.75	2.05 (1.67;2.42)	3.60x10^-23	581	0.09 (0.02;0.16)	0.02	1.09 (0.80;1.38)	6.16x10^-12
Leiden Longevity Study	Current smoking yes/no	ProtFI	GDF15	484	0.15 (-0.09; 0.39)	0.27		1.84x10^-30	482	0.22 (0.01; 0.44)	0.07		4.95x10^-38
Leiden Longevity Study	Current smoking yes/no	ProtMort	GDF15	484	0.36 (0.15; 0.57)	1.39x10^-03		1.45x10^-57	482	0.35 (0.14; 0.55)	1.89x10^-03		1.56x10^-55
Leiden Longevity Study	Current smoking yes/no	EN-CMB-FI	GDF15	484	0.1 (-0.15; 0.35)	0.48		2.96x10^-22	482	0.17 (-0.06; 0.4)	0.19		1.33x10^-26
Leiden Longevity Study	Current smoking yes/no	FNN-CMB-FI	GDF15	484	0.06 (-0.19; 0.32)	0.67		3.80x10^-16	482	0.13 (-0.11; 0.38)	0.34		3.02x10^-17
Leiden Longevity Study	Current smoking yes/no	EN-CMB-mort	GDF15	484	0.28 (0.04; 0.52)	0.04		2.75x10^-28	482	0.26 (0.02; 0.5)	0.05		7.61x10^-27
Leiden Longevity Study	Current smoking yes/no	FNN-CMB-mort	GDF15	484	0.28 (0.02; 0.53)	0.05		9.97x10^-16	482	0.27 (0.01; 0.52)	0.07		1.18x10^-14
Leiden Longevity Study	Current smoking yes/no	FNN-FFS-FI	GDF15	484	0.22 (-0.03; 0.47)	0.13		4.64x10^-19	482	0.3 (0.07; 0.53)	0.02		9.43x10^-23
Leiden Longevity Study	Current smoking yes/no	FNN-FFS-mort	GDF15	484	0.36 (0.14; 0.58)	3.39x10^-03		6.31x10^-41	482	0.35 (0.13; 0.58)	3.91x10^-03		5.68x10^-39
Leiden Longevity Study	Current smoking yes/no	MetaboHealth	GDF15	484	0.39 (0.12; 0.65)	7.29x10^-03		4.30x10^-09	482	0.43 (0.17; 0.69)	2.26x10^-03		8.22x10^-10
Leiden Longevity Study	Body Mass Index (per 5 kg/m²)	ProtFI	GDF15	493	0.41 (0.32;0.51)	3.04x10^-15	2.50 (2.14;2.86)	2.36x10^-35	482	0.45 (0.35;0.55)	2.09x10^-17	2.59 (2.24;2.95)	4.95x10^-38
Leiden Longevity Study	Body Mass Index (per 5 kg/m²)	ProtMort	GDF15	493	0.07 (-0.03;0.16)	0.21	3.27 (2.93;3.60)	4.04x10^-60	482	0.04 (-0.06;0.13)	0.49	3.12 (2.78;3.45)	1.56x10^-55
Leiden Longevity Study	Body Mass Index (per 5 kg/m²)	EN-CMB-FI	GDF15	493	0.41 (0.30;0.51)	1.59x10^-13	2.10 (1.73;2.48)	6.00x10^-24	482	0.42 (0.32;0.53)	4.85x10^-14	2.25 (1.87;2.63)	1.33x10^-26
Leiden Longevity Study	Body Mass Index (per 5 kg/m²)	FNN-CMB-FI	GDF15	493	0.34 (0.23;0.44)	5.44x10^-09	1.83 (1.43;2.23)	2.89x10^-17	482	0.34 (0.23;0.45)	1.24x10^-08	1.88 (1.47;2.29)	3.02x10^-17
Leiden Longevity Study	Body Mass Index (per 5 kg/m²)	EN-CMB-mort	GDF15	493	0.04 (-0.07;0.14)	0.53	2.50 (2.11;2.88)	2.78x10^-31	482	0.01 (-0.10;0.12)	0.88	2.35 (1.95;2.74)	7.61x10^-27
Leiden Longevity Study	Body Mass Index (per 5 kg/m²)	FNN-CMB-mort	GDF15	493	0.02 (-0.09;0.13)	0.72	1.93 (1.53;2.34)	4.95x10^-18	482	0.00 (-0.11;0.12)	0.98	1.77 (1.35;2.19)	1.18x10^-14
Leiden Longevity Study	Body Mass Index (per 5 kg/m²)	FNN-FFS-FI	GDF15	493	0.41 (0.30;0.51)	2.74x10^-13	2.01 (1.63;2.39)	8.99x10^-22	482	0.44 (0.34;0.55)	8.85x10^-15	2.07 (1.69;2.46)	9.43x10^-23
Leiden Longevity Study	Body Mass Index (per 5 kg/m²)	FNN-FFS-mort	GDF15	493	0.09 (-0.01;0.19)	0.11	2.87 (2.51;3.23)	1.32x10^-43	482	0.07 (-0.03;0.17)	0.22	2.73 (2.36;3.09)	5.68x10^-39
Leiden Longevity Study	Body Mass Index (per 5 kg/m²)	MetaboHealth	GDF15	493	0.26 (0.15;0.37)	2.17x10^-05	1.34 (0.92;1.76)	3.96x10^-09	482	0.25 (0.13;0.37)	7.61x10^-05	1.42 (0.99;1.84)	8.22x10^-10
