# Supplementary material for: ProtFI, an efficient frailty-trained proteomics-based biomarker of aging, robustly predicts age-related decline
Source: Cell Rep Methods. 2026 Apr 10;6(5):101405. doi: 10.1016/j.crmeth.2026.101405 (PMC13198109; doi:10.1016/j.crmeth.2026.101405)
Supplement: Table S6. Results of association analyses in the Rotterdam Study (proteomics dataset), related to Figure 6 [file mmc3.csv]

Cohort	Outcome	Biomarker	Additional biomarker included in model	N	Ncases	HR (CI)	pFDR	Other biomarker HR (CI)	Other biomarker pFDR	N	Ncases	HR (CI)	pFDR	Other biomarker HR (CI)	Other biomarker pFDR
RS protein set	All-cause mortality	ProtFI		995	67	1.79 (1.44; 2.23)	5.34x10^-07			992	67	2.12 (1.64; 2.73)	2.68x10^-08
RS protein set	All-cause mortality	ProtMort		995	67	1.94 (1.59; 2.36)	2.62x10^-10			992	67	2.0 (1.57; 2.55)	5.69x10^-08
RS protein set	All-cause mortality	EN-CMB-FI		995	67	1.78 (1.43; 2.2)	4.81x10^-07			992	67	1.99 (1.56; 2.53)	8.75x10^-08
RS protein set	All-cause mortality	FNN-CMB-FI		995	67	1.6 (1.33; 1.92)	1.69x10^-06			992	67	1.72 (1.39; 2.13)	1.45x10^-06
RS protein set	All-cause mortality	EN-CMB-mort		995	67	1.9 (1.59; 2.27)	1.09x10^-11			992	67	1.99 (1.59; 2.48)	4.31x10^-09
RS protein set	All-cause mortality	FNN-CMB-mort		995	67	1.98 (1.64; 2.4)	1.12x10^-11			992	67	1.93 (1.53; 2.43)	7.25x10^-08
RS protein set	All-cause mortality	FNN-FFS-FI		995	67	1.73 (1.43; 2.1)	7.20x10^-08			992	67	1.97 (1.58; 2.46)	6.97x10^-09
RS protein set	All-cause mortality	FNN-FFS-mort		995	67	1.83 (1.53; 2.18)	5.75x10^-11			992	67	1.82 (1.47; 2.25)	7.53x10^-08
RS protein set	All-cause mortality	MetaboHealth		583	38	1.56 (1.16; 2.09)	6.33x10^-03			581	38	1.57 (1.14; 2.16)	9.96x10^-03
RS protein set	All-cause mortality	DNAm Horvath		583	38	0.86 (0.59; 1.26)	0.49			581	38	1.23 (0.87; 1.76)	0.29
RS protein set	All-cause mortality	DNAm Hannum		583	38	1.15 (0.78; 1.68)	0.53			581	38	1.57 (1.09; 2.28)	0.03
RS protein set	All-cause mortality	DNAm GrimAge		583	38	1.08 (0.74; 1.56)	0.74			581	38	1.21 (0.78; 1.89)	0.45
RS protein set	All-cause mortality	GDF15		995	67	1.63 (1.37; 1.95)	1.50x10^-07			992	67	1.82 (1.51; 2.18)	5.28x10^-10
RS protein set	Incident Cardiovascular disease	ProtFI		912	60	1.09 (0.85; 1.4)	0.56			909	60	1.2 (0.91; 1.6)	0.24
RS protein set	Incident Cardiovascular disease	ProtMort		912	60	1.2 (0.95; 1.51)	0.16			909	60	1.02 (0.75; 1.37)	0.93
RS protein set	Incident Cardiovascular disease	EN-CMB-FI		912	60	1.12 (0.87; 1.44)	0.44			909	60	1.23 (0.93; 1.64)	0.21
RS protein set	Incident Cardiovascular disease	FNN-CMB-FI		912	60	1.09 (0.85; 1.39)	0.53			909	60	1.15 (0.88; 1.51)	0.35
RS protein set	Incident Cardiovascular disease	EN-CMB-mort		912	60	1.26 (1.01; 1.58)	0.07			909	60	1.12 (0.84; 1.5)	0.48
RS protein set	Incident Cardiovascular disease	FNN-CMB-mort		912	60	1.42 (1.14; 1.78)	3.64x10^-03			909	60	1.24 (0.94; 1.64)	0.18
RS protein set	Incident Cardiovascular disease	FNN-FFS-FI		912	60	1.02 (0.79; 1.32)	0.90			909	60	1.09 (0.82; 1.44)	0.62
RS protein set	Incident Cardiovascular disease	FNN-FFS-mort		912	60	1.2 (0.97; 1.5)	0.13			909	60	1.0 (0.74; 1.33)	0.98
RS protein set	Incident Cardiovascular disease	MetaboHealth		528	36	0.97 (0.69; 1.36)	0.87			526	36	1.08 (0.77; 1.51)	0.72
RS protein set	Incident Cardiovascular disease	DNAm Horvath		528	36	0.82 (0.57; 1.19)	0.35			526	36	1.35 (0.97; 1.87)	0.11
RS protein set	Incident Cardiovascular disease	DNAm Hannum		528	36	0.61 (0.41; 0.91)	0.03			526	36	1.14 (0.8; 1.64)	0.51
RS protein set	Incident Cardiovascular disease	DNAm GrimAge		528	36	0.62 (0.4; 0.95)	0.05			526	36	1.07 (0.66; 1.75)	0.81
RS protein set	Incident Cardiovascular disease	GDF15		912	60	0.95 (0.74; 1.22)	0.74			909	60	1.06 (0.83; 1.37)	0.68
RS protein set	All-cause mortality	ProtFI	MetaboHealth	583	38	1.36 (0.97; 1.92)	0.11	1.53 (1.11; 2.1)	0.02	581	38	1.66 (1.1; 2.51)	0.03	1.36 (0.98; 1.9)	0.13
RS protein set	All-cause mortality	ProtMort	MetaboHealth	583	38	1.59 (1.17; 2.15)	5.77x10^-03	1.33 (0.96; 1.84)	0.14	581	38	1.63 (1.14; 2.35)	0.01	1.3 (0.92; 1.83)	0.21
RS protein set	All-cause mortality	EN-CMB-FI	MetaboHealth	583	38	1.31 (0.94; 1.83)	0.15	1.54 (1.12; 2.11)	0.02	581	38	1.53 (1.03; 2.28)	0.06	1.4 (1.01; 1.95)	0.08
RS protein set	All-cause mortality	FNN-CMB-FI	MetaboHealth	583	38	1.24 (0.94; 1.65)	0.18	1.56 (1.14; 2.14)	0.01	581	38	1.36 (0.97; 1.91)	0.11	1.44 (1.04; 2.01)	0.06
RS protein set	All-cause mortality	EN-CMB-mort	MetaboHealth	583	38	1.61 (1.17; 2.22)	6.09x10^-03	1.27 (0.89; 1.82)	0.27	581	38	1.55 (1.08; 2.24)	0.03	1.28 (0.89; 1.86)	0.27
RS protein set	All-cause mortality	FNN-CMB-mort	MetaboHealth	583	38	1.48 (1.09; 2.0)	0.02	1.39 (0.99; 1.96)	0.10	581	38	1.37 (0.97; 1.93)	0.10	1.4 (0.99; 1.99)	0.11
RS protein set	All-cause mortality	FNN-FFS-FI	MetaboHealth	583	38	1.4 (1.03; 1.89)	0.05	1.53 (1.12; 2.09)	0.02	581	38	1.71 (1.2; 2.46)	6.39x10^-03	1.38 (0.99; 1.91)	0.10
RS protein set	All-cause mortality	FNN-FFS-mort	MetaboHealth	583	38	1.47 (1.12; 1.92)	9.12x10^-03	1.37 (1.0; 1.89)	0.10	581	38	1.48 (1.07; 2.04)	0.03	1.34 (0.96; 1.89)	0.15
RS protein set	All-cause mortality	DNAm Horvath	MetaboHealth	583	38	1.1 (0.79; 1.55)	0.61	1.67 (1.25; 2.23)	1.84x10^-03	581	38	1.18 (0.83; 1.69)	0.40	1.54 (1.12; 2.12)	0.02
RS protein set	All-cause mortality	DNAm Hannum	MetaboHealth	583	38	1.67 (1.17; 2.39)	9.42x10^-03	1.63 (1.22; 2.18)	3.42x10^-03	581	38	1.62 (1.11; 2.36)	0.02	1.6 (1.16; 2.19)	0.01
RS protein set	All-cause mortality	DNAm GrimAge	MetaboHealth	583	38	1.26 (0.9; 1.76)	0.22	1.57 (1.15; 2.14)	0.01	581	38	1.06 (0.67; 1.69)	0.82	1.56 (1.12; 2.16)	0.02
RS protein set	All-cause mortality	GDF15	MetaboHealth	583	38	1.45 (1.1; 1.9)	0.01	1.34 (0.96; 1.89)	0.15	581	38	1.54 (1.14; 2.07)	9.17x10^-03	1.27 (0.9; 1.8)	0.26
RS protein set	Incident Cardiovascular disease	ProtFI	MetaboHealth	528	36	1.21 (0.85; 1.73)	0.33	1.02 (0.71; 1.47)	0.94	526	36	1.39 (0.91; 2.12)	0.17	0.97 (0.68; 1.39)	0.92
RS protein set	Incident Cardiovascular disease	ProtMort	MetaboHealth	528	36	1.3 (0.93; 1.8)	0.17	0.98 (0.68; 1.41)	0.94	526	36	1.2 (0.8; 1.78)	0.43	1.01 (0.7; 1.45)	0.98
RS protein set	Incident Cardiovascular disease	EN-CMB-FI	MetaboHealth	528	36	1.25 (0.89; 1.76)	0.25	1.02 (0.71; 1.46)	0.96	526	36	1.46 (0.96; 2.22)	0.11	0.98 (0.69; 1.39)	0.94
RS protein set	Incident Cardiovascular disease	FNN-CMB-FI	MetaboHealth	528	36	1.19 (0.88; 1.61)	0.32	1.04 (0.73; 1.48)	0.87	526	36	1.35 (0.94; 1.95)	0.14	1.01 (0.72; 1.42)	0.97
RS protein set	Incident Cardiovascular disease	EN-CMB-mort	MetaboHealth	528	36	1.44 (1.04; 1.99)	0.05	0.93 (0.64; 1.35)	0.77	526	36	1.44 (0.98; 2.12)	0.09	0.94 (0.65; 1.37)	0.82
RS protein set	Incident Cardiovascular disease	FNN-CMB-mort	MetaboHealth	528	36	1.45 (1.05; 1.99)	0.04	0.95 (0.66; 1.38)	0.86	526	36	1.42 (0.98; 2.06)	0.10	0.98 (0.68; 1.4)	0.93
RS protein set	Incident Cardiovascular disease	FNN-FFS-FI	MetaboHealth	528	36	1.06 (0.74; 1.51)	0.79	1.08 (0.76; 1.55)	0.74	526	36	1.18 (0.79; 1.76)	0.48	1.03 (0.72; 1.47)	0.91
RS protein set	Incident Cardiovascular disease	FNN-FFS-mort	MetaboHealth	528	36	1.22 (0.9; 1.67)	0.25	1.01 (0.7; 1.45)	0.98	526	36	1.1 (0.75; 1.61)	0.66	1.04 (0.72; 1.5)	0.89
RS protein set	Incident Cardiovascular disease	DNAm Horvath	MetaboHealth	528	36	1.37 (1.0; 1.88)	0.08	1.06 (0.77; 1.47)	0.78	526	36	1.34 (0.97; 1.87)	0.12	1.04 (0.74; 1.45)	0.89
RS protein set	Incident Cardiovascular disease	DNAm Hannum	MetaboHealth	528	36	1.12 (0.79; 1.58)	0.57	1.1 (0.79; 1.53)	0.67	526	36	1.14 (0.8; 1.64)	0.52	1.07 (0.76; 1.51)	0.76
RS protein set	Incident Cardiovascular disease	DNAm GrimAge	MetaboHealth	528	36	1.11 (0.79; 1.57)	0.59	1.07 (0.76; 1.52)	0.77	526	36	1.05 (0.63; 1.74)	0.88	1.07 (0.75; 1.52)	0.78
RS protein set	Incident Cardiovascular disease	GDF15	MetaboHealth	528	36	1.21 (0.89; 1.66)	0.27	1.01 (0.7; 1.45)	0.99	526	36	1.21 (0.85; 1.71)	0.34	1.0 (0.69; 1.44)	0.99
RS protein set	All-cause mortality	ProtFI	GDF15	995	67	1.36 (1.02; 1.81)	0.05	1.56 (1.25; 1.95)	3.97x10^-04	992	67	1.57 (1.1; 2.24)	0.02	1.43 (1.08; 1.88)	0.03
RS protein set	All-cause mortality	ProtMort	GDF15	995	67	1.59 (1.16; 2.18)	7.33x10^-03	1.34 (1.02; 1.76)	0.07	992	67	1.43 (1.0; 2.03)	0.07	1.48 (1.11; 1.97)	0.02
RS protein set	All-cause mortality	EN-CMB-FI	GDF15	995	67	1.36 (1.05; 1.78)	0.04	1.57 (1.27; 1.95)	1.67x10^-04	992	67	1.48 (1.08; 2.03)	0.02	1.5 (1.16; 1.92)	5.54x10^-03
RS protein set	All-cause mortality	FNN-CMB-FI	GDF15	995	67	1.22 (0.99; 1.52)	0.10	1.66 (1.36; 2.02)	3.45x10^-06	992	67	1.29 (0.99; 1.68)	0.09	1.61 (1.27; 2.03)	3.46x10^-04
RS protein set	All-cause mortality	EN-CMB-mort	GDF15	995	67	1.57 (1.21; 2.04)	1.29x10^-03	1.38 (1.07; 1.77)	0.03	992	67	1.52 (1.14; 2.03)	8.15x10^-03	1.47 (1.13; 1.91)	0.01
RS protein set	All-cause mortality	FNN-CMB-mort	GDF15	995	67	1.53 (1.2; 1.96)	1.47x10^-03	1.46 (1.15; 1.84)	4.89x10^-03	992	67	1.47 (1.12; 1.93)	0.01	1.54 (1.21; 1.96)	1.49x10^-03
RS protein set	All-cause mortality	FNN-FFS-FI	GDF15	995	67	1.36 (1.07; 1.72)	0.02	1.56 (1.27; 1.93)	1.48x10^-04	992	67	1.53 (1.15; 2.05)	7.23x10^-03	1.45 (1.12; 1.87)	0.01
RS protein set	All-cause mortality	FNN-FFS-mort	GDF15	995	67	1.48 (1.14; 1.92)	6.04x10^-03	1.4 (1.08; 1.8)	0.02	992	67	1.36 (1.02; 1.81)	0.05	1.52 (1.17; 1.97)	4.94x10^-03
RS protein set	All-cause mortality	MetaboHealth	GDF15	583	38	1.34 (0.96; 1.89)	0.13	1.45 (1.1; 1.9)	0.02	581	38	1.27 (0.9; 1.8)	0.22	1.54 (1.14; 2.07)	0.01
RS protein set	All-cause mortality	DNAm Horvath	GDF15	583	38	1.1 (0.79; 1.54)	0.62	1.66 (1.33; 2.07)	4.45x10^-05	581	38	1.22 (0.86; 1.74)	0.31	1.69 (1.31; 2.18)	2.26x10^-04
RS protein set	All-cause mortality	DNAm Hannum	GDF15	583	38	1.63 (1.13; 2.35)	0.02	1.61 (1.28; 2.02)	2.25x10^-04	581	38	1.58 (1.07; 2.33)	0.04	1.69 (1.31; 2.18)	3.11x10^-04
RS protein set	All-cause mortality	DNAm GrimAge	GDF15	583	38	1.19 (0.86; 1.66)	0.35	1.6 (1.25; 2.06)	8.25x10^-04	581	38	0.93 (0.58; 1.49)	0.80	1.75 (1.32; 2.31)	4.28x10^-04
RS protein set	Incident Cardiovascular disease	ProtFI	GDF15	912	60	1.14 (0.84; 1.56)	0.45	1.08 (0.82; 1.42)	0.67	909	60	1.3 (0.88; 1.92)	0.23	0.91 (0.64; 1.28)	0.66
RS protein set	Incident Cardiovascular disease	ProtMort	GDF15	912	60	1.27 (0.89; 1.84)	0.24	0.97 (0.68; 1.38)	0.90	909	60	0.93 (0.61; 1.43)	0.78	1.11 (0.78; 1.59)	0.65
RS protein set	Incident Cardiovascular disease	EN-CMB-FI	GDF15	912	60	1.18 (0.87; 1.59)	0.34	1.07 (0.82; 1.4)	0.71	909	60	1.32 (0.91; 1.91)	0.20	0.91 (0.65; 1.27)	0.66
RS protein set	Incident Cardiovascular disease	FNN-CMB-FI	GDF15	912	60	1.1 (0.83; 1.45)	0.55	1.11 (0.85; 1.43)	0.53	909	60	1.17 (0.84; 1.63)	0.41	0.98 (0.72; 1.33)	0.94
RS protein set	Incident Cardiovascular disease	EN-CMB-mort	GDF15	912	60	1.34 (0.97; 1.86)	0.12	0.95 (0.69; 1.31)	0.81	909	60	1.13 (0.78; 1.64)	0.57	1.0 (0.72; 1.38)	0.99
RS protein set	Incident Cardiovascular disease	FNN-CMB-mort	GDF15	912	60	1.47 (1.08; 2.0)	0.02	0.91 (0.67; 1.23)	0.62	909	60	1.29 (0.92; 1.83)	0.19	0.94 (0.69; 1.28)	0.74
RS protein set	Incident Cardiovascular disease	FNN-FFS-FI	GDF15	912	60	1.03 (0.77; 1.37)	0.88	1.14 (0.88; 1.48)	0.41	909	60	1.07 (0.75; 1.52)	0.76	1.03 (0.75; 1.41)	0.91
RS protein set	Incident Cardiovascular disease	FNN-FFS-mort	GDF15	912	60	1.21 (0.87; 1.67)	0.31	1.01 (0.73; 1.4)	0.97	909	60	0.92 (0.63; 1.35)	0.71	1.11 (0.8; 1.55)	0.60
RS protein set	Incident Cardiovascular disease	MetaboHealth	GDF15	528	36	1.01 (0.7; 1.45)	0.98	1.21 (0.89; 1.66)	0.31	526	36	1.0 (0.69; 1.44)	0.98	1.21 (0.85; 1.71)	0.38
RS protein set	Incident Cardiovascular disease	DNAm Horvath	GDF15	528	36	1.36 (0.99; 1.87)	0.09	1.19 (0.91; 1.54)	0.29	526	36	1.34 (0.96; 1.85)	0.12	1.19 (0.88; 1.6)	0.35
RS protein set	Incident Cardiovascular disease	DNAm Hannum	GDF15	528	36	1.09 (0.77; 1.56)	0.66	1.2 (0.91; 1.59)	0.27	526	36	1.13 (0.79; 1.63)	0.55	1.2 (0.88; 1.63)	0.35
RS protein set	Incident Cardiovascular disease	DNAm GrimAge	GDF15	528	36	1.05 (0.73; 1.5)	0.82	1.2 (0.89; 1.62)	0.33	526	36	0.98 (0.59; 1.64)	0.95	1.21 (0.87; 1.68)	0.35
Cohort	Outcome	Biomarker	Additional biomarker included in model	N	Beta (CI)	pFDR	Other biomarker Beta (CI)	Other biomarker pFDR	N	Beta (CI)	pFDR	Other biomarker Beta (CI)	Other biomarker pFDR
RS protein set	Frailty index (%)	ProtFI		992	3.08 (2.72;3.45)	4.75x10^-53			989	2.11 (1.67;2.55)	2.10x10^-19
RS protein set	Frailty index (%)	ProtMort		992	2.01 (1.61;2.40)	1.06x10^-21			989	1.75 (1.30;2.20)	2.66x10^-13
RS protein set	Frailty index (%)	EN-CMB-FI		992	3.07 (2.70;3.43)	2.08x10^-52			989	2.15 (1.71;2.59)	4.33x10^-20
RS protein set	Frailty index (%)	FNN-CMB-FI		992	3.03 (2.66;3.40)	4.01x10^-51			989	2.16 (1.73;2.59)	5.23x10^-21
RS protein set	Frailty index (%)	EN-CMB-mort		992	1.81 (1.42;2.21)	8.87x10^-18			989	1.62 (1.17;2.06)	5.98x10^-12
RS protein set	Frailty index (%)	FNN-CMB-mort		992	1.49 (1.09;1.89)	2.93x10^-12			989	1.36 (0.92;1.79)	3.77x10^-09
RS protein set	Frailty index (%)	FNN-FFS-FI		992	3.11 (2.75;3.48)	4.02x10^-54			989	2.17 (1.73;2.60)	1.13x10^-20
RS protein set	Frailty index (%)	FNN-FFS-mort		992	2.01 (1.62;2.41)	8.36x10^-22			989	1.84 (1.39;2.29)	1.05x10^-14
RS protein set	Frailty index (%)	MetaboHealth		580	1.80 (1.29;2.32)	7.18x10^-11			578	0.75 (0.22;1.29)	0.01
RS protein set	Frailty index (%)	DNAm Horvath		580	1.02 (0.49;1.55)	3.90x10^-04			578	-0.44 (-0.95;0.07)	0.13
RS protein set	Frailty index (%)	DNAm Hannum		580	1.33 (0.80;1.86)	2.54x10^-06			578	-0.30 (-0.86;0.25)	0.33
RS protein set	Frailty index (%)	DNAm GrimAge		580	1.94 (1.42;2.45)	1.93x10^-12			578	0.87 (0.15;1.59)	0.03
RS protein set	Frailty index (%)	GDF15		992	2.27 (1.88;2.65)	1.17x10^-27			989	1.35 (0.95;1.75)	2.19x10^-10
RS protein set	Decrease in maximum handgrip strength	ProtFI		977	2.37 (1.74;-1.74)	1.23x10^-12			974	0.95 (0.43;-0.43)	7.89x10^-04
RS protein set	Decrease in maximum handgrip strength	ProtMort		977	-2.12 (-2.75;2.75)	2.94x10^-10			974	1.11 (0.58;-0.58)	8.72x10^-05
RS protein set	Decrease in maximum handgrip strength	EN-CMB-FI		977	2.37 (1.74;-1.74)	1.23x10^-12			974	1.03 (0.50;-0.50)	2.75x10^-04
RS protein set	Decrease in maximum handgrip strength	FNN-CMB-FI		977	2.11 (1.48;-1.48)	3.17x10^-10			974	0.83 (0.32;-0.32)	2.96x10^-03
RS protein set	Decrease in maximum handgrip strength	EN-CMB-mort		977	-1.78 (-2.42;2.42)	1.50x10^-07			974	0.95 (0.44;-0.44)	6.61x10^-04
RS protein set	Decrease in maximum handgrip strength	FNN-CMB-mort		977	-1.73 (-2.37;2.37)	3.70x10^-07			974	0.95 (0.45;-0.45)	4.38x10^-04
RS protein set	Decrease in maximum handgrip strength	FNN-FFS-FI		977	2.06 (1.43;-1.43)	8.56x10^-10			974	0.77 (0.25;-0.25)	7.28x10^-03
RS protein set	Decrease in maximum handgrip strength	FNN-FFS-mort		977	-2.18 (-2.81;2.81)	8.09x10^-11			974	1.11 (0.59;-0.59)	7.36x10^-05
RS protein set	Decrease in maximum handgrip strength	MetaboHealth		569	0.58 (-0.27;0.27)	0.23			567	0.63 (0.00;-0.00)	0.08
RS protein set	Decrease in maximum handgrip strength	DNAm Horvath		569	0.64 (-0.21;0.21)	0.19			567	0.07 (-0.52;0.52)	0.84
RS protein set	Decrease in maximum handgrip strength	DNAm Hannum		569	-0.17 (-1.01;1.01)	0.73			567	-0.02 (-0.67;0.67)	0.97
RS protein set	Decrease in maximum handgrip strength	DNAm GrimAge		569	-0.50 (-1.35;1.35)	0.29			567	-0.38 (-1.23;1.23)	0.42
RS protein set	Decrease in maximum handgrip strength	GDF15		977	-0.16 (-0.81;0.81)	0.67			974	0.58 (0.11;-0.11)	0.03
RS protein set	Frailty index (%)	ProtFI	MetaboHealth	580	2.51 (1.97;3.05)	8.75x10^-18	0.37 (-0.17;0.92)	0.26	578	2.02 (1.41;2.64)	8.95x10^-10	0.18 (-0.36;0.73)	0.59
RS protein set	Frailty index (%)	ProtMort	MetaboHealth	580	1.42 (0.86;1.98)	2.67x10^-06	0.86 (0.30;1.42)	8.04x10^-03	578	1.49 (0.85;2.13)	1.53x10^-05	0.32 (-0.24;0.87)	0.36
RS protein set	Frailty index (%)	EN-CMB-FI	MetaboHealth	580	2.48 (1.93;3.02)	2.99x10^-17	0.38 (-0.17;0.92)	0.25	578	2.03 (1.42;2.65)	6.89x10^-10	0.19 (-0.35;0.74)	0.58
RS protein set	Frailty index (%)	FNN-CMB-FI	MetaboHealth	580	2.47 (1.94;3.01)	8.71x10^-18	0.47 (-0.06;1.00)	0.15	578	1.99 (1.40;2.58)	3.09x10^-10	0.27 (-0.27;0.80)	0.43
RS protein set	Frailty index (%)	EN-CMB-mort	MetaboHealth	580	1.10 (0.53;1.67)	3.97x10^-04	0.98 (0.41;1.55)	2.65x10^-03	578	1.17 (0.54;1.81)	6.76x10^-04	0.39 (-0.17;0.96)	0.26
RS protein set	Frailty index (%)	FNN-CMB-mort	MetaboHealth	580	1.02 (0.47;1.58)	7.31x10^-04	1.07 (0.51;1.62)	8.58x10^-04	578	1.06 (0.45;1.66)	1.38x10^-03	0.48 (-0.08;1.03)	0.15
RS protein set	Frailty index (%)	FNN-FFS-FI	MetaboHealth	580	2.43 (1.88;2.98)	2.21x10^-16	0.37 (-0.18;0.92)	0.27	578	1.87 (1.26;2.49)	1.28x10^-08	0.19 (-0.36;0.74)	0.59
RS protein set	Frailty index (%)	FNN-FFS-mort	MetaboHealth	580	1.48 (0.92;2.04)	8.94x10^-07	0.83 (0.27;1.40)	0.01	578	1.56 (0.92;2.19)	5.10x10^-06	0.29 (-0.26;0.85)	0.39
RS protein set	Frailty index (%)	DNAm Horvath	MetaboHealth	580	-0.43 (-0.96;0.10)	0.15	1.48 (0.96;2.01)	2.68x10^-07	578	-0.51 (-1.01;-0.00)	0.08	0.80 (0.26;1.34)	9.89x10^-03
RS protein set	Frailty index (%)	DNAm Hannum	MetaboHealth	580	-0.14 (-0.67;0.39)	0.65	1.46 (0.93;1.99)	5.22x10^-07	578	-0.37 (-0.92;0.19)	0.24	0.78 (0.24;1.31)	0.01
RS protein set	Frailty index (%)	DNAm GrimAge	MetaboHealth	580	0.57 (0.01;1.12)	0.07	1.25 (0.70;1.81)	5.23x10^-05	578	0.68 (-0.05;1.42)	0.10	0.64 (0.10;1.19)	0.05
RS protein set	Frailty index (%)	GDF15	MetaboHealth	580	1.46 (0.90;2.02)	1.01x10^-06	0.88 (0.32;1.43)	6.18x10^-03	578	1.30 (0.75;1.86)	1.37x10^-05	0.33 (-0.23;0.89)	0.33
RS protein set	Decrease in maximum handgrip strength	ProtFI	MetaboHealth	569	2.27 (1.36;-1.36)	3.77x10^-06	-0.90 (0.01;-1.82)	0.10	567	1.01 (0.27;-0.27)	0.01	0.34 (1.01;-0.32)	0.40
RS protein set	Decrease in maximum handgrip strength	ProtMort	MetaboHealth	569	-3.32 (-4.21;4.21)	2.66x10^-12	1.44 (2.32;0.55)	4.69x10^-03	567	0.63 (-0.13;0.13)	0.15	0.44 (1.11;-0.23)	0.28
RS protein set	Decrease in maximum handgrip strength	EN-CMB-FI	MetaboHealth	569	2.07 (1.15;-1.15)	2.86x10^-05	-0.82 (0.10;-1.74)	0.14	567	1.03 (0.29;-0.29)	0.01	0.35 (1.01;-0.31)	0.40
RS protein set	Decrease in maximum handgrip strength	FNN-CMB-FI	MetaboHealth	569	1.72 (0.81;-0.81)	4.94x10^-04	-0.62 (0.29;-1.53)	0.27	567	0.80 (0.08;-0.08)	0.05	0.43 (1.09;-0.22)	0.28
RS protein set	Decrease in maximum handgrip strength	EN-CMB-mort	MetaboHealth	569	-2.69 (-3.60;3.60)	3.24x10^-08	1.22 (2.12;0.31)	0.02	567	0.64 (-0.11;0.11)	0.14	0.43 (1.10;-0.24)	0.29
RS protein set	Decrease in maximum handgrip strength	FNN-CMB-mort	MetaboHealth	569	-2.44 (-3.33;3.33)	2.86x10^-07	0.98 (1.87;0.09)	0.06	567	0.52 (-0.20;0.20)	0.21	0.49 (1.15;-0.16)	0.22
RS protein set	Decrease in maximum handgrip strength	FNN-FFS-FI	MetaboHealth	569	1.89 (0.96;-0.96)	1.70x10^-04	-0.76 (0.16;-1.69)	0.17	567	0.70 (-0.04;0.04)	0.10	0.42 (1.09;-0.25)	0.30
RS protein set	Decrease in maximum handgrip strength	FNN-FFS-mort	MetaboHealth	569	-3.19 (-4.09;4.09)	2.17x10^-11	1.40 (2.29;0.51)	6.43x10^-03	567	0.73 (-0.03;0.03)	0.09	0.41 (1.08;-0.26)	0.32
RS protein set	Decrease in maximum handgrip strength	DNAm Horvath	MetaboHealth	569	-1.10 (-1.94;1.94)	0.02	0.17 (1.02;-0.67)	0.76	567	0.02 (-0.57;0.57)	0.95	0.63 (1.26;-0.00)	0.10
RS protein set	Decrease in maximum handgrip strength	DNAm Hannum	MetaboHealth	569	-2.45 (-3.28;3.28)	3.47x10^-08	0.41 (1.24;-0.42)	0.42	567	-0.06 (-0.72;0.72)	0.87	0.64 (1.27;0.01)	0.09
RS protein set	Decrease in maximum handgrip strength	DNAm GrimAge	MetaboHealth	569	-3.07 (-3.93;3.93)	2.48x10^-11	1.09 (1.95;0.23)	0.03	567	-0.59 (-1.46;1.46)	0.22	0.73 (1.37;0.08)	0.06
RS protein set	Decrease in maximum handgrip strength	GDF15	MetaboHealth	569	-1.74 (-2.65;2.65)	3.90x10^-04	0.74 (1.64;-0.16)	0.18	567	0.31 (-0.36;0.36)	0.41	0.53 (1.20;-0.13)	0.19
RS protein set	Frailty index (%)	ProtFI	GDF15	992	2.77 (2.30;3.24)	3.19x10^-28	0.05 (-0.42;0.52)	0.89	989	1.95 (1.37;2.52)	2.45x10^-10	0.23 (-0.29;0.74)	0.49
RS protein set	Frailty index (%)	ProtMort	GDF15	992	1.25 (0.67;1.82)	5.87x10^-05	0.81 (0.23;1.38)	0.02	989	1.32 (0.70;1.94)	7.26x10^-05	0.55 (0.00;1.10)	0.09
RS protein set	Frailty index (%)	EN-CMB-FI	GDF15	992	2.69 (2.24;3.15)	4.92x10^-28	0.16 (-0.29;0.62)	0.57	989	1.95 (1.39;2.50)	3.54x10^-11	0.30 (-0.19;0.79)	0.32
RS protein set	Frailty index (%)	FNN-CMB-FI	GDF15	992	2.64 (2.20;3.08)	9.12x10^-29	0.30 (-0.14;0.74)	0.26	989	1.92 (1.40;2.43)	2.23x10^-12	0.40 (-0.07;0.86)	0.16
RS protein set	Frailty index (%)	EN-CMB-mort	GDF15	992	1.00 (0.48;1.51)	3.55x10^-04	1.07 (0.56;1.59)	2.26x10^-04	989	1.13 (0.59;1.67)	1.02x10^-04	0.77 (0.28;1.25)	6.10x10^-03
RS protein set	Frailty index (%)	FNN-CMB-mort	GDF15	992	0.83 (0.35;1.31)	1.58x10^-03	1.25 (0.77;1.73)	2.37x10^-06	989	0.85 (0.36;1.34)	1.39x10^-03	0.97 (0.51;1.42)	1.56x10^-04
RS protein set	Frailty index (%)	FNN-FFS-FI	GDF15	992	2.78 (2.32;3.23)	3.74x10^-30	0.13 (-0.32;0.59)	0.64	989	1.97 (1.43;2.52)	9.86x10^-12	0.29 (-0.20;0.78)	0.34
RS protein set	Frailty index (%)	FNN-FFS-mort	GDF15	992	1.37 (0.83;1.91)	1.74x10^-06	0.78 (0.25;1.32)	0.01	989	1.45 (0.88;2.02)	1.94x10^-06	0.55 (0.05;1.06)	0.07
RS protein set	Frailty index (%)	MetaboHealth	GDF15	580	0.88 (0.32;1.43)	4.06x10^-03	1.46 (0.90;2.02)	1.97x10^-06	578	0.33 (-0.23;0.89)	0.29	1.30 (0.75;1.86)	2.73x10^-05
RS protein set	Frailty index (%)	DNAm Horvath	GDF15	580	-0.36 (-0.87;0.16)	0.22	1.81 (1.30;2.33)	9.50x10^-11	578	-0.44 (-0.94;0.06)	0.12	1.41 (0.88;1.94)	1.11x10^-06
RS protein set	Frailty index (%)	DNAm Hannum	GDF15	580	-0.25 (-0.78;0.28)	0.40	1.84 (1.32;2.37)	9.45x10^-11	578	-0.43 (-0.98;0.12)	0.17	1.44 (0.92;1.97)	6.53x10^-07
RS protein set	Frailty index (%)	DNAm GrimAge	GDF15	580	0.28 (-0.28;0.85)	0.38	1.68 (1.11;2.25)	6.10x10^-08	578	0.34 (-0.40;1.08)	0.42	1.33 (0.78;1.89)	1.34x10^-05
RS protein set	Decrease in maximum handgrip strength	ProtFI	GDF15	977	4.19 (3.43;-3.43)	5.99x10^-25	-3.70 (-2.94;-4.46)	9.56x10^-20	974	0.91 (0.23;-0.23)	0.02	0.05 (0.66;-0.57)	0.92
RS protein set	Decrease in maximum handgrip strength	ProtMort	GDF15	977	-3.24 (-4.16;4.16)	2.19x10^-11	1.17 (2.09;0.26)	0.03	974	1.24 (0.52;-0.52)	1.51x10^-03	-0.17 (0.46;-0.81)	0.67
RS protein set	Decrease in maximum handgrip strength	EN-CMB-FI	GDF15	977	3.96 (3.22;-3.22)	1.89x10^-23	-3.46 (-2.72;-4.20)	3.89x10^-18	974	1.00 (0.34;-0.34)	5.45x10^-03	0.04 (0.62;-0.55)	0.94
RS protein set	Decrease in maximum handgrip strength	FNN-CMB-FI	GDF15	977	3.38 (2.66;-2.66)	2.79x10^-18	-2.99 (-2.26;-3.72)	1.86x10^-14	974	0.69 (0.08;-0.08)	0.04	0.23 (0.79;-0.33)	0.51
RS protein set	Decrease in maximum handgrip strength	EN-CMB-mort	GDF15	977	-2.09 (-2.92;2.92)	2.26x10^-06	0.16 (0.98;-0.67)	0.78	974	0.87 (0.24;-0.24)	0.01	0.13 (0.69;-0.44)	0.74
RS protein set	Decrease in maximum handgrip strength	FNN-CMB-mort	GDF15	977	-1.53 (-2.30;2.30)	2.57x10^-04	-0.32 (0.46;-1.09)	0.51	974	0.85 (0.28;-0.28)	6.72x10^-03	0.20 (0.73;-0.33)	0.56
RS protein set	Decrease in maximum handgrip strength	FNN-FFS-FI	GDF15	977	3.49 (2.74;-2.74)	1.81x10^-18	-3.16 (-2.42;-3.91)	2.86x10^-15	974	0.59 (-0.06;0.06)	0.11	0.26 (0.84;-0.33)	0.48
RS protein set	Decrease in maximum handgrip strength	FNN-FFS-mort	GDF15	977	-2.88 (-3.74;3.74)	2.43x10^-10	0.77 (1.63;-0.08)	0.13	974	1.16 (0.49;-0.49)	1.44x10^-03	-0.06 (0.53;-0.65)	0.89
RS protein set	Decrease in maximum handgrip strength	MetaboHealth	GDF15	569	0.74 (-0.16;0.16)	0.15	-1.74 (-0.84;-2.65)	7.73x10^-04	567	0.53 (-0.13;0.13)	0.16	0.31 (0.98;-0.36)	0.46
RS protein set	Decrease in maximum handgrip strength	DNAm Horvath	GDF15	569	-1.03 (-1.86;1.86)	0.03	-1.42 (-0.58;-2.25)	2.91x10^-03	567	0.07 (-0.52;0.52)	0.84	0.48 (1.11;-0.15)	0.21
RS protein set	Decrease in maximum handgrip strength	DNAm Hannum	GDF15	569	-2.20 (-3.03;3.03)	7.54x10^-07	-1.06 (-0.23;-1.89)	0.03	567	-0.06 (-0.72;0.72)	0.88	0.49 (1.12;-0.15)	0.21
RS protein set	Decrease in maximum handgrip strength	DNAm GrimAge	GDF15	569	-2.55 (-3.44;3.44)	1.18x10^-07	-0.39 (0.51;-1.28)	0.49	567	-0.63 (-1.52;1.52)	0.21	0.62 (1.28;-0.04)	0.12
Cohort	Outcome	Biomarker	Additional biomarker included in model	N	N cases	OR (CI)	pFDR	Other biomarker OR (CI)	Other biomarker pFDR	N	N cases	OR (CI)	pFDR	Other biomarker OR (CI)	Other biomarker pFDR
RS protein set	Self-rated Poor Health	ProtFI		995	85	1.77 (1.43; 2.18)	3.03x10^-07			992	85	1.64 (1.27; 2.12)	3.02x10^-04
RS protein set	Self-rated Poor Health	ProtMort		995	85	1.27 (1.03; 1.57)	0.04			992	85	1.29 (1.0; 1.68)	0.08
RS protein set	Self-rated Poor Health	EN-CMB-FI		995	85	1.77 (1.44; 2.17)	1.67x10^-07			992	85	1.67 (1.3; 2.15)	1.38x10^-04
RS protein set	Self-rated Poor Health	FNN-CMB-FI		995	85	1.73 (1.44; 2.09)	2.09x10^-08			992	85	1.63 (1.3; 2.04)	5.42x10^-05
RS protein set	Self-rated Poor Health	EN-CMB-mort		995	85	1.23 (1.0; 1.51)	0.08			992	85	1.25 (0.97; 1.6)	0.12
RS protein set	Self-rated Poor Health	FNN-CMB-mort		995	85	1.28 (1.04; 1.56)	0.03			992	85	1.26 (0.99; 1.61)	0.09
RS protein set	Self-rated Poor Health	FNN-FFS-FI		995	85	1.66 (1.38; 2.01)	4.18x10^-07			992	85	1.5 (1.19; 1.89)	1.20x10^-03
RS protein set	Self-rated Poor Health	FNN-FFS-mort		995	85	1.26 (1.03; 1.53)	0.04			992	85	1.25 (0.98; 1.6)	0.10
RS protein set	Self-rated Poor Health	MetaboHealth		583	44	1.44 (1.08; 1.93)	0.02			581	44	1.31 (0.94; 1.82)	0.15
RS protein set	Self-rated Poor Health	DNAm Horvath		583	44	0.79 (0.58; 1.09)	0.20			581	44	0.96 (0.7; 1.32)	0.84
RS protein set	Self-rated Poor Health	DNAm Hannum		583	44	0.87 (0.64; 1.19)	0.44			581	44	1.13 (0.81; 1.58)	0.51
RS protein set	Self-rated Poor Health	DNAm GrimAge		583	44	0.9 (0.66; 1.24)	0.57			581	44	0.95 (0.6; 1.51)	0.86
RS protein set	Self-rated Poor Health	GDF15		995	85	1.2 (0.98; 1.47)	0.12			992	85	1.28 (1.03; 1.58)	0.04
RS protein set	Prevalent Cardiovascular disease	ProtFI		995	83	1.75 (1.42; 2.17)	5.42x10^-07			992	83	1.88 (1.45; 2.42)	3.90x10^-06
RS protein set	Prevalent Cardiovascular disease	ProtMort		995	83	1.72 (1.4; 2.1)	5.61x10^-07			992	83	1.36 (1.05; 1.75)	0.03
RS protein set	Prevalent Cardiovascular disease	EN-CMB-FI		995	83	1.78 (1.45; 2.19)	1.56x10^-07			992	83	1.92 (1.49; 2.48)	1.08x10^-06
RS protein set	Prevalent Cardiovascular disease	FNN-CMB-FI		995	83	1.67 (1.39; 2.02)	2.25x10^-07			992	83	1.85 (1.47; 2.34)	5.88x10^-07
RS protein set	Prevalent Cardiovascular disease	EN-CMB-mort		995	83	1.8 (1.48; 2.19)	1.43x10^-08			992	83	1.55 (1.23; 1.97)	6.07x10^-04
RS protein set	Prevalent Cardiovascular disease	FNN-CMB-mort		995	83	1.56 (1.28; 1.9)	2.69x10^-05			992	83	1.37 (1.08; 1.73)	0.02
RS protein set	Prevalent Cardiovascular disease	FNN-FFS-FI		995	83	1.65 (1.36; 2.0)	7.53x10^-07			992	83	1.8 (1.42; 2.29)	3.34x10^-06
RS protein set	Prevalent Cardiovascular disease	FNN-FFS-mort		995	83	1.64 (1.36; 1.98)	4.53x10^-07			992	83	1.37 (1.08; 1.73)	0.02
RS protein set	Prevalent Cardiovascular disease	MetaboHealth		583	55	1.73 (1.33; 2.26)	1.29x10^-04			581	55	1.36 (1.02; 1.81)	0.06
RS protein set	Prevalent Cardiovascular disease	DNAm Horvath		583	55	1.65 (1.26; 2.17)	6.27x10^-04			581	55	0.98 (0.72; 1.32)	0.90
RS protein set	Prevalent Cardiovascular disease	DNAm Hannum		583	55	2.16 (1.62; 2.88)	4.56x10^-07			581	55	1.17 (0.85; 1.62)	0.39
RS protein set	Prevalent Cardiovascular disease	DNAm GrimAge		583	55	2.15 (1.64; 2.82)	1.16x10^-07			581	55	1.19 (0.8; 1.76)	0.45
RS protein set	Prevalent Cardiovascular disease	GDF15		995	83	1.73 (1.43; 2.1)	4.13x10^-08			992	83	1.29 (1.04; 1.58)	0.03
RS protein set	Prevalent High Blood Pressure	ProtFI		995	570	1.6 (1.4; 1.84)	8.63x10^-11			992	568	1.31 (1.11; 1.55)	2.86x10^-03
RS protein set	Prevalent High Blood Pressure	ProtMort		995	570	1.4 (1.22; 1.6)	2.28x10^-06			992	568	1.32 (1.11; 1.55)	2.70x10^-03
RS protein set	Prevalent High Blood Pressure	EN-CMB-FI		995	570	1.56 (1.35; 1.79)	1.22x10^-09			992	568	1.3 (1.1; 1.54)	4.04x10^-03
RS protein set	Prevalent High Blood Pressure	FNN-CMB-FI		995	570	1.54 (1.33; 1.78)	1.15x10^-08			992	568	1.3 (1.1; 1.54)	3.61x10^-03
RS protein set	Prevalent High Blood Pressure	EN-CMB-mort		995	570	1.35 (1.18; 1.54)	3.09x10^-05			992	568	1.35 (1.15; 1.6)	7.59x10^-04
RS protein set	Prevalent High Blood Pressure	FNN-CMB-mort		995	570	1.24 (1.09; 1.41)	2.47x10^-03			992	568	1.28 (1.09; 1.5)	4.69x10^-03
RS protein set	Prevalent High Blood Pressure	FNN-FFS-FI		995	570	1.63 (1.41; 1.88)	1.36x10^-10			992	568	1.33 (1.12; 1.58)	2.23x10^-03
RS protein set	Prevalent High Blood Pressure	FNN-FFS-mort		995	570	1.4 (1.22; 1.6)	5.17x10^-06			992	568	1.35 (1.13; 1.6)	1.47x10^-03
RS protein set	Prevalent High Blood Pressure	MetaboHealth		583	318	1.49 (1.25; 1.77)	2.22x10^-05			581	317	1.19 (0.99; 1.44)	0.10
RS protein set	Prevalent High Blood Pressure	DNAm Horvath		583	318	1.48 (1.25; 1.76)	2.33x10^-05			581	317	0.97 (0.81; 1.15)	0.76
RS protein set	Prevalent High Blood Pressure	DNAm Hannum		583	318	1.57 (1.32; 1.88)	1.13x10^-06			581	317	1.05 (0.86; 1.27)	0.67
RS protein set	Prevalent High Blood Pressure	DNAm GrimAge		583	318	1.5 (1.26; 1.78)	1.48x10^-05			581	317	1.07 (0.83; 1.37)	0.65
RS protein set	Prevalent High Blood Pressure	GDF15		995	570	1.63 (1.41; 1.89)	2.23x10^-10			992	568	1.31 (1.12; 1.53)	1.28x10^-03
RS protein set	Self-rated Poor Health	ProtFI	MetaboHealth	583	44	2.26 (1.62; 3.14)	4.02x10^-06		0.74	581	44	1.93 (1.32; 2.84)	1.65x10^-03		0.75
RS protein set	Self-rated Poor Health	ProtMort	MetaboHealth	583	44	1.28 (0.93; 1.77)	0.18		0.10	581	44	1.34 (0.92; 1.96)	0.18		0.43
RS protein set	Self-rated Poor Health	EN-CMB-FI	MetaboHealth	583	44	2.1 (1.52; 2.89)	1.54x10^-05		0.63	581	44	1.79 (1.23; 2.61)	4.54x10^-03		0.65
RS protein set	Self-rated Poor Health	FNN-CMB-FI	MetaboHealth	583	44	1.87 (1.43; 2.46)	1.63x10^-05		0.45	581	44	1.63 (1.18; 2.24)	5.22x10^-03		0.53
RS protein set	Self-rated Poor Health	EN-CMB-mort	MetaboHealth	583	44	1.34 (0.98; 1.84)	0.10		0.14	581	44	1.44 (0.99; 2.1)	0.09		0.53
RS protein set	Self-rated Poor Health	FNN-CMB-mort	MetaboHealth	583	44	1.36 (1.01; 1.84)	0.07		0.11	581	44	1.47 (1.03; 2.1)	0.05		0.51
RS protein set	Self-rated Poor Health	FNN-FFS-FI	MetaboHealth	583	44	1.9 (1.43; 2.54)	2.83x10^-05		0.55	581	44	1.61 (1.15; 2.25)	0.01		0.60
RS protein set	Self-rated Poor Health	FNN-FFS-mort	MetaboHealth	583	44	1.2 (0.88; 1.62)	0.30		0.07	581	44	1.21 (0.85; 1.72)	0.35		0.35
RS protein set	Self-rated Poor Health	DNAm Horvath	MetaboHealth	583	44	0.92 (0.67; 1.26)	0.63		7.23x10^-03	581	44	0.94 (0.68; 1.3)	0.74		0.17
RS protein set	Self-rated Poor Health	DNAm Hannum	MetaboHealth	583	44	1.04 (0.76; 1.42)	0.85		0.01	581	44	1.1 (0.79; 1.55)	0.61		0.20
RS protein set	Self-rated Poor Health	DNAm GrimAge	MetaboHealth	583	44	0.99 (0.72; 1.35)	0.95		0.01	581	44	0.88 (0.54; 1.41)	0.63		0.16
RS protein set	Self-rated Poor Health	GDF15	MetaboHealth	583	44	1.46 (1.1; 1.96)	0.02		0.21	581	44	1.49 (1.09; 2.02)	0.02		0.64
RS protein set	Prevalent Cardiovascular disease	ProtFI	MetaboHealth	583	55	1.43 (1.07; 1.92)	0.03		0.17	581	55	1.75 (1.23; 2.5)	4.02x10^-03		0.56
RS protein set	Prevalent Cardiovascular disease	ProtMort	MetaboHealth	583	55	1.47 (1.09; 1.97)	0.02		0.22	581	55	1.06 (0.74; 1.51)	0.80		0.13
RS protein set	Prevalent Cardiovascular disease	EN-CMB-FI	MetaboHealth	583	55	1.44 (1.08; 1.92)	0.02		0.18	581	55	1.74 (1.22; 2.47)	4.07x10^-03		0.50
RS protein set	Prevalent Cardiovascular disease	FNN-CMB-FI	MetaboHealth	583	55	1.41 (1.1; 1.82)	0.01		0.15	581	55	1.68 (1.22; 2.3)	2.66x10^-03		0.41
RS protein set	Prevalent Cardiovascular disease	EN-CMB-mort	MetaboHealth	583	55	1.55 (1.16; 2.06)	5.86x10^-03		0.31	581	55	1.22 (0.87; 1.73)	0.30		0.22
RS protein set	Prevalent Cardiovascular disease	FNN-CMB-mort	MetaboHealth	583	55	1.39 (1.06; 1.84)	0.03		0.13	581	55	1.12 (0.81; 1.54)	0.55		0.13
RS protein set	Prevalent Cardiovascular disease	FNN-FFS-FI	MetaboHealth	583	55	1.38 (1.05; 1.8)	0.03		0.15	581	55	1.62 (1.17; 2.26)	7.63x10^-03		0.50
RS protein set	Prevalent Cardiovascular disease	FNN-FFS-mort	MetaboHealth	583	55	1.44 (1.1; 1.89)	0.01		0.23	581	55	1.09 (0.78; 1.52)	0.67		0.15
RS protein set	Prevalent Cardiovascular disease	DNAm Horvath	MetaboHealth	583	55	1.03 (0.77; 1.36)	0.88		8.40x10^-03	581	55	0.95 (0.7; 1.28)	0.76		0.07
RS protein set	Prevalent Cardiovascular disease	DNAm Hannum	MetaboHealth	583	55	1.43 (1.07; 1.91)	0.03		0.02	581	55	1.14 (0.82; 1.59)	0.48		0.08
RS protein set	Prevalent Cardiovascular disease	DNAm GrimAge	MetaboHealth	583	55	1.4 (1.07; 1.83)	0.02		0.09	581	55	1.08 (0.72; 1.63)	0.75		0.10
RS protein set	Prevalent Cardiovascular disease	GDF15	MetaboHealth	583	55	1.37 (1.04; 1.79)	0.04		0.15	581	55	1.17 (0.88; 1.56)	0.34		0.21
RS protein set	Prevalent High Blood Pressure	ProtFI	MetaboHealth	583	318	1.27 (1.05; 1.53)	0.02		0.10	581	317	1.14 (0.91; 1.42)	0.32		0.25
RS protein set	Prevalent High Blood Pressure	ProtMort	MetaboHealth	583	318	1.27 (1.05; 1.52)	0.02		0.09	581	317	1.19 (0.95; 1.5)	0.18		0.31
RS protein set	Prevalent High Blood Pressure	EN-CMB-FI	MetaboHealth	583	318	1.25 (1.04; 1.51)	0.03		0.09	581	317	1.15 (0.92; 1.44)	0.28		0.26
RS protein set	Prevalent High Blood Pressure	FNN-CMB-FI	MetaboHealth	583	318	1.31 (1.08; 1.59)	0.01		0.11	581	317	1.22 (0.98; 1.53)	0.12		0.29
RS protein set	Prevalent High Blood Pressure	EN-CMB-mort	MetaboHealth	583	318	1.23 (1.02; 1.48)	0.05		0.08	581	317	1.26 (1.0; 1.58)	0.07		0.40
RS protein set	Prevalent High Blood Pressure	FNN-CMB-mort	MetaboHealth	583	318	1.25 (1.04; 1.5)	0.03		0.06	581	317	1.29 (1.04; 1.61)	0.04		0.37
RS protein set	Prevalent High Blood Pressure	FNN-FFS-FI	MetaboHealth	583	318	1.34 (1.11; 1.63)	5.33x10^-03		0.17	581	317	1.22 (0.97; 1.53)	0.13		0.35
RS protein set	Prevalent High Blood Pressure	FNN-FFS-mort	MetaboHealth	583	318	1.29 (1.07; 1.56)	0.01		0.10	581	317	1.23 (0.97; 1.55)	0.13		0.35
RS protein set	Prevalent High Blood Pressure	DNAm Horvath	MetaboHealth	583	318	1.05 (0.89; 1.24)	0.63		4.80x10^-03	581	317	0.95 (0.8; 1.14)	0.65		0.11
RS protein set	Prevalent High Blood Pressure	DNAm Hannum	MetaboHealth	583	318	1.1 (0.93; 1.3)	0.30		6.82x10^-03	581	317	1.04 (0.85; 1.26)	0.76		0.13
RS protein set	Prevalent High Blood Pressure	DNAm GrimAge	MetaboHealth	583	318	0.99 (0.83; 1.17)	0.89		5.83x10^-03	581	317	1.02 (0.79; 1.31)	0.91		0.14
RS protein set	Prevalent High Blood Pressure	GDF15	MetaboHealth	583	318	1.29 (1.07; 1.56)	0.02		0.08	581	317	1.22 (0.99; 1.5)	0.09		0.35
RS protein set	Self-rated Poor Health	ProtFI	GDF15	995	85	2.11 (1.59; 2.81)	7.96x10^-07		0.31	992	85	1.77 (1.24; 2.53)	3.23x10^-03		0.63
RS protein set	Self-rated Poor Health	ProtMort	GDF15	995	85	1.09 (0.8; 1.5)	0.62		0.21	992	85	1.11 (0.77; 1.6)	0.63		0.33
RS protein set	Self-rated Poor Health	EN-CMB-FI	GDF15	995	85	2.06 (1.56; 2.7)	6.60x10^-07		0.38	992	85	1.78 (1.27; 2.49)	1.60x10^-03		0.67
RS protein set	Self-rated Poor Health	FNN-CMB-FI	GDF15	995	85	1.9 (1.5; 2.41)	2.97x10^-07		0.51	992	85	1.68 (1.26; 2.24)	7.67x10^-04		0.77
RS protein set	Self-rated Poor Health	EN-CMB-mort	GDF15	995	85	1.05 (0.8; 1.38)	0.76		0.10	992	85	1.08 (0.79; 1.48)	0.68		0.21
RS protein set	Self-rated Poor Health	FNN-CMB-mort	GDF15	995	85	1.1 (0.85; 1.41)	0.52		0.10	992	85	1.13 (0.85; 1.5)	0.46		0.21
RS protein set	Self-rated Poor Health	FNN-FFS-FI	GDF15	995	85	1.81 (1.42; 2.31)	4.07x10^-06		0.62	992	85	1.49 (1.1; 2.02)	0.02		0.98
RS protein set	Self-rated Poor Health	FNN-FFS-mort	GDF15	995	85	1.08 (0.81; 1.44)	0.64		0.16	992	85	1.08 (0.78; 1.49)	0.68		0.24
RS protein set	Self-rated Poor Health	MetaboHealth	GDF15	583	44	1.28 (0.92; 1.78)	0.19		0.02	581	44	1.11 (0.78; 1.58)	0.61		0.03
RS protein set	Self-rated Poor Health	DNAm Horvath	GDF15	583	44	0.93 (0.68; 1.28)	0.71		7.37x10^-04	581	44	0.96 (0.7; 1.32)	0.83		7.28x10^-03
RS protein set	Self-rated Poor Health	DNAm Hannum	GDF15	583	44	1.0 (0.72; 1.38)	1.00		1.07x10^-03	581	44	1.09 (0.77; 1.54)	0.68		8.84x10^-03
RS protein set	Self-rated Poor Health	DNAm GrimAge	GDF15	583	44	0.89 (0.64; 1.24)	0.54		1.07x10^-03	581	44	0.73 (0.45; 1.2)	0.26		3.83x10^-03
RS protein set	Prevalent Cardiovascular disease	ProtFI	GDF15	995	83	1.39 (1.05; 1.83)	0.03		0.26	992	83	2.31 (1.6; 3.34)	2.14x10^-05		0.19
RS protein set	Prevalent Cardiovascular disease	ProtMort	GDF15	995	83	1.54 (1.12; 2.12)	0.01		0.77	992	83	1.19 (0.82; 1.73)	0.41		0.45
RS protein set	Prevalent Cardiovascular disease	EN-CMB-FI	GDF15	995	83	1.44 (1.11; 1.88)	0.01		0.31	992	83	2.3 (1.62; 3.26)	7.45x10^-06		0.22
RS protein set	Prevalent Cardiovascular disease	FNN-CMB-FI	GDF15	995	83	1.41 (1.12; 1.78)	7.32x10^-03		0.25	992	83	2.05 (1.51; 2.77)	8.22x10^-06		0.40
RS protein set	Prevalent Cardiovascular disease	EN-CMB-mort	GDF15	995	83	1.71 (1.29; 2.26)	4.00x10^-04		0.96	992	83	1.54 (1.12; 2.11)	0.01		0.95
RS protein set	Prevalent Cardiovascular disease	FNN-CMB-mort	GDF15	995	83	1.4 (1.09; 1.81)	0.02		0.26	992	83	1.26 (0.95; 1.66)	0.16		0.36
RS protein set	Prevalent Cardiovascular disease	FNN-FFS-FI	GDF15	995	83	1.35 (1.06; 1.73)	0.03		0.21	992	83	2.06 (1.49; 2.86)	3.52x10^-05		0.33
RS protein set	Prevalent Cardiovascular disease	FNN-FFS-mort	GDF15	995	83	1.51 (1.15; 1.98)	6.31x10^-03		0.70	992	83	1.25 (0.91; 1.73)	0.21		0.51
RS protein set	Prevalent Cardiovascular disease	MetaboHealth	GDF15	583	55	1.29 (0.96; 1.74)	0.13		0.05	581	55	1.27 (0.93; 1.74)	0.18		0.38
RS protein set	Prevalent Cardiovascular disease	DNAm Horvath	GDF15	583	55	1.05 (0.79; 1.39)	0.79		2.03x10^-03	581	55	0.98 (0.72; 1.33)	0.91		0.12
RS protein set	Prevalent Cardiovascular disease	DNAm Hannum	GDF15	583	55	1.42 (1.06; 1.9)	0.03		8.43x10^-03	581	55	1.15 (0.82; 1.59)	0.47		0.14
RS protein set	Prevalent Cardiovascular disease	DNAm GrimAge	GDF15	583	55	1.34 (1.02; 1.77)	0.06		0.06	581	55	1.05 (0.69; 1.61)	0.84		0.17
RS protein set	Prevalent High Blood Pressure	ProtFI	GDF15	995	570	1.37 (1.16; 1.62)	3.57x10^-04		0.28	992	568	1.15 (0.93; 1.42)	0.25		0.11
RS protein set	Prevalent High Blood Pressure	ProtMort	GDF15	995	570	1.16 (0.97; 1.4)	0.15		0.11	992	568	1.14 (0.91; 1.43)	0.29		0.13
RS protein set	Prevalent High Blood Pressure	EN-CMB-FI	GDF15	995	570	1.31 (1.12; 1.54)	1.66x10^-03		0.15	992	568	1.14 (0.93; 1.4)	0.25		0.08
RS protein set	Prevalent High Blood Pressure	FNN-CMB-FI	GDF15	995	570	1.31 (1.12; 1.54)	1.76x10^-03		0.09	992	568	1.17 (0.96; 1.42)	0.17		0.07
RS protein set	Prevalent High Blood Pressure	EN-CMB-mort	GDF15	995	570	1.13 (0.95; 1.33)	0.21		0.03	992	568	1.23 (1.0; 1.5)	0.07		0.14
RS protein set	Prevalent High Blood Pressure	FNN-CMB-mort	GDF15	995	570	1.09 (0.93; 1.28)	0.33		8.48x10^-03	992	568	1.16 (0.97; 1.39)	0.15		0.05
RS protein set	Prevalent High Blood Pressure	FNN-FFS-FI	GDF15	995	570	1.4 (1.19; 1.65)	1.44x10^-04		0.25	992	568	1.18 (0.96; 1.45)	0.17		0.10
RS protein set	Prevalent High Blood Pressure	FNN-FFS-mort	GDF15	995	570	1.2 (1.0; 1.43)	0.08		0.10	992	568	1.2 (0.97; 1.48)	0.14		0.13
RS protein set	Prevalent High Blood Pressure	MetaboHealth	GDF15	583	318	1.21 (1.01; 1.45)	0.06		0.02	581	317	1.12 (0.92; 1.37)	0.31		0.11
RS protein set	Prevalent High Blood Pressure	DNAm Horvath	GDF15	583	318	1.06 (0.9; 1.25)	0.53		1.33x10^-03	581	317	0.97 (0.81; 1.16)	0.76		0.05
RS protein set	Prevalent High Blood Pressure	DNAm Hannum	GDF15	583	318	1.09 (0.92; 1.29)	0.37		2.42x10^-03	581	317	1.03 (0.85; 1.25)	0.81		0.05
RS protein set	Prevalent High Blood Pressure	DNAm GrimAge	GDF15	583	318	0.94 (0.78; 1.13)	0.56		1.44x10^-03	581	317	0.98 (0.75; 1.27)	0.88		0.05
Cohort	Outcome	Biomarker	Additional biomarker included in model	N	Beta (CI)	pFDR	Other biomarker Beta (CI)	Other biomarker pFDR	N	Beta (CI)	pFDR	Other biomarker Beta (CI)	Other biomarker pFDR
RS protein set	Current smoking yes/no	ProtFI		995	0.55 (0.37; 0.73)	7.49x10^-09			992	0.74 (0.59; 0.9)	1.12x10^-19
RS protein set	Current smoking yes/no	ProtMort		995	0.99 (0.82; 1.17)	4.70x10^-27			992	1.02 (0.87; 1.17)	4.15x10^-35
RS protein set	Current smoking yes/no	EN-CMB-FI		995	0.68 (0.51; 0.86)	4.90x10^-13			992	0.86 (0.71; 1.02)	7.89x10^-26
RS protein set	Current smoking yes/no	FNN-CMB-FI		995	0.67 (0.49; 0.84)	1.91x10^-12			992	0.81 (0.66; 0.97)	1.94x10^-22
RS protein set	Current smoking yes/no	EN-CMB-mort		995	1.14 (0.97; 1.31)	3.80x10^-36			992	1.15 (0.99; 1.31)	4.49x10^-42
RS protein set	Current smoking yes/no	FNN-CMB-mort		995	1.13 (0.96; 1.3)	2.05x10^-35			992	1.1 (0.94; 1.26)	6.04x10^-37
RS protein set	Current smoking yes/no	FNN-FFS-FI		995	0.53 (0.35; 0.71)	2.80x10^-08			992	0.71 (0.56; 0.87)	5.64x10^-18
RS protein set	Current smoking yes/no	FNN-FFS-mort		995	1.02 (0.85; 1.2)	8.68x10^-29			992	1.03 (0.88; 1.19)	7.32x10^-36
RS protein set	Current smoking yes/no	MetaboHealth		583	0.42 (0.2; 0.65)	5.92x10^-04			581	0.53 (0.32; 0.75)	4.05x10^-06
RS protein set	Current smoking yes/no	DNAm Horvath		583	-0.28 (-0.51; -0.05)	0.03			581	-0.12 (-0.35; 0.11)	0.34
RS protein set	Current smoking yes/no	DNAm Hannum		583	-0.13 (-0.36; 0.1)	0.30			581	0.05 (-0.15; 0.26)	0.65
RS protein set	Current smoking yes/no	DNAm GrimAge		583	0.96 (0.74; 1.17)	1.06x10^-16			581	1.61 (1.44; 1.77)	2.04x10^-64
RS protein set	Current smoking yes/no	GDF15		995	0.52 (0.34; 0.7)	4.53x10^-08			992	0.75 (0.57; 0.92)	3.79x10^-16
RS protein set	Body Mass Index (per 5 kg/m²)	ProtFI		995	0.49 (0.43;0.55)	3.34x10^-45			992	0.50 (0.44;0.56)	9.09x10^-53
RS protein set	Body Mass Index (per 5 kg/m²)	ProtMort		995	0.21 (0.14;0.28)	2.52x10^-08			992	0.21 (0.16;0.27)	6.83x10^-12
RS protein set	Body Mass Index (per 5 kg/m²)	EN-CMB-FI		995	0.46 (0.40;0.53)	9.19x10^-40			992	0.47 (0.41;0.53)	4.62x10^-48
RS protein set	Body Mass Index (per 5 kg/m²)	FNN-CMB-FI		995	0.44 (0.37;0.50)	2.22x10^-35			992	0.44 (0.38;0.51)	1.56x10^-41
RS protein set	Body Mass Index (per 5 kg/m²)	EN-CMB-mort		995	0.13 (0.06;0.20)	5.26x10^-04			992	0.15 (0.09;0.21)	6.46x10^-06
RS protein set	Body Mass Index (per 5 kg/m²)	FNN-CMB-mort		995	0.12 (0.05;0.19)	1.23x10^-03			992	0.14 (0.08;0.20)	1.80x10^-05
RS protein set	Body Mass Index (per 5 kg/m²)	FNN-FFS-FI		995	0.50 (0.44;0.56)	5.52x10^-47			992	0.51 (0.45;0.57)	1.31x10^-53
RS protein set	Body Mass Index (per 5 kg/m²)	FNN-FFS-mort		995	0.21 (0.14;0.28)	2.36x10^-08			992	0.22 (0.16;0.28)	3.82x10^-12
RS protein set	Body Mass Index (per 5 kg/m²)	MetaboHealth		583	0.35 (0.25;0.45)	4.21x10^-11			581	0.34 (0.24;0.44)	5.38x10^-11
RS protein set	Body Mass Index (per 5 kg/m²)	DNAm Horvath		583	0.15 (0.04;0.25)	9.23x10^-03			581	0.09 (-0.01;0.19)	0.13
RS protein set	Body Mass Index (per 5 kg/m²)	DNAm Hannum		583	0.14 (0.04;0.24)	0.01			581	0.07 (-0.02;0.17)	0.17
RS protein set	Body Mass Index (per 5 kg/m²)	DNAm GrimAge		583	0.15 (0.05;0.25)	8.47x10^-03			581	0.14 (0.06;0.21)	5.00x10^-04
RS protein set	Body Mass Index (per 5 kg/m²)	GDF15		995	0.18 (0.11;0.25)	9.15x10^-07			992	0.19 (0.12;0.26)	9.92x10^-08
RS protein set	Current smoking yes/no	ProtFI	MetaboHealth	583	0.37 (0.16; 0.57)	1.28x10^-03		4.73x10^-23	581	0.51 (0.33; 0.7)	2.51x10^-07		3.57x10^-14
RS protein set	Current smoking yes/no	ProtMort	MetaboHealth	583	0.75 (0.55; 0.95)	5.48x10^-12		1.63x10^-20	581	0.76 (0.58; 0.94)	6.55x10^-15		3.81x10^-16
RS protein set	Current smoking yes/no	EN-CMB-FI	MetaboHealth	583	0.52 (0.32; 0.73)	2.26x10^-06		5.74x10^-23	581	0.66 (0.48; 0.85)	2.44x10^-11		9.88x10^-14
RS protein set	Current smoking yes/no	FNN-CMB-FI	MetaboHealth	583	0.46 (0.25; 0.67)	5.27x10^-05		3.06x10^-19	581	0.6 (0.4; 0.79)	6.94x10^-09		1.79x10^-10
RS protein set	Current smoking yes/no	EN-CMB-mort	MetaboHealth	583	0.93 (0.73; 1.12)	2.33x10^-18		6.54x10^-22	581	0.92 (0.74; 1.1)	1.71x10^-20		2.52x10^-17
RS protein set	Current smoking yes/no	FNN-CMB-mort	MetaboHealth	583	0.9 (0.7; 1.1)	1.77x10^-16		8.57x10^-16	581	0.89 (0.7; 1.08)	8.94x10^-18		6.16x10^-12
RS protein set	Current smoking yes/no	FNN-FFS-FI	MetaboHealth	583	0.31 (0.11; 0.52)	5.96x10^-03		6.28x10^-25	581	0.46 (0.27; 0.65)	4.15x10^-06		1.40x10^-15
RS protein set	Current smoking yes/no	FNN-FFS-mort	MetaboHealth	583	0.75 (0.55; 0.96)	3.64x10^-12		1.02x10^-20	581	0.77 (0.59; 0.95)	3.44x10^-15		3.13x10^-16
RS protein set	Current smoking yes/no	DNAm Horvath	MetaboHealth	583	-0.17 (-0.41; 0.06)	0.19		0.03	581	-0.17 (-0.4; 0.06)	0.20		0.08
RS protein set	Current smoking yes/no	DNAm Hannum	MetaboHealth	583	0.03 (-0.2; 0.26)	0.84		2.78x10^-03	581	0.02 (-0.19; 0.23)	0.89		0.15
RS protein set	Current smoking yes/no	DNAm GrimAge	MetaboHealth	583	1.52 (1.33; 1.7)	1.90x10^-48		4.15x10^-11	581	1.52 (1.36; 1.68)	2.18x10^-59		2.12x10^-06
RS protein set	Current smoking yes/no	GDF15	MetaboHealth	583	0.42 (0.21; 0.63)	2.73x10^-04		1.41x10^-18	581	0.43 (0.22; 0.63)	1.50x10^-04		1.12x10^-14
RS protein set	Body Mass Index (per 5 kg/m²)	ProtFI	MetaboHealth	583	0.46 (0.37;0.55)	3.55x10^-21	1.64 (1.29;2.00)	1.12x10^-17	581	0.49 (0.41;0.58)	2.68x10^-26	1.41 (1.07;1.76)	3.57x10^-14
RS protein set	Body Mass Index (per 5 kg/m²)	ProtMort	MetaboHealth	583	0.15 (0.06;0.25)	3.48x10^-03	1.90 (1.52;2.29)	5.01x10^-20	581	0.17 (0.09;0.25)	1.95x10^-04	1.49 (1.15;1.83)	3.81x10^-16
RS protein set	Body Mass Index (per 5 kg/m²)	EN-CMB-FI	MetaboHealth	583	0.42 (0.33;0.51)	3.80x10^-18	1.70 (1.34;2.06)	1.99x10^-18	581	0.47 (0.39;0.56)	4.22x10^-24	1.39 (1.05;1.74)	9.88x10^-14
RS protein set	Body Mass Index (per 5 kg/m²)	FNN-CMB-FI	MetaboHealth	583	0.41 (0.32;0.51)	6.70x10^-17	1.54 (1.17;1.90)	6.83x10^-15	581	0.46 (0.37;0.55)	1.27x10^-21	1.24 (0.88;1.60)	1.79x10^-10
RS protein set	Body Mass Index (per 5 kg/m²)	EN-CMB-mort	MetaboHealth	583	0.06 (-0.03;0.16)	0.26	2.07 (1.68;2.45)	3.87x10^-23	581	0.09 (0.01;0.18)	0.05	1.57 (1.23;1.91)	2.52x10^-17
RS protein set	Body Mass Index (per 5 kg/m²)	FNN-CMB-mort	MetaboHealth	583	0.06 (-0.03;0.16)	0.25	1.80 (1.40;2.19)	2.81x10^-17	581	0.10 (0.01;0.18)	0.06	1.34 (0.98;1.70)	6.16x10^-12
RS protein set	Body Mass Index (per 5 kg/m²)	FNN-FFS-FI	MetaboHealth	583	0.45 (0.36;0.54)	9.92x10^-21	1.72 (1.36;2.07)	2.85x10^-19	581	0.48 (0.40;0.57)	4.62x10^-25	1.50 (1.16;1.85)	1.40x10^-15
RS protein set	Body Mass Index (per 5 kg/m²)	FNN-FFS-mort	MetaboHealth	583	0.16 (0.07;0.26)	1.96x10^-03	1.90 (1.52;2.29)	4.33x10^-20	581	0.18 (0.10;0.26)	7.21x10^-05	1.50 (1.16;1.84)	3.13x10^-16
RS protein set	Body Mass Index (per 5 kg/m²)	DNAm Horvath	MetaboHealth	583	0.09 (-0.02;0.19)	0.16	0.39 (-0.03;0.81)	0.12	581	0.06 (-0.05;0.17)	0.33	0.45 (0.02;0.89)	0.08
RS protein set	Body Mass Index (per 5 kg/m²)	DNAm Hannum	MetaboHealth	583	0.06 (-0.05;0.17)	0.32	0.65 (0.23;1.06)	7.36x10^-03	581	0.05 (-0.05;0.15)	0.36	0.34 (-0.05;0.74)	0.15
RS protein set	Body Mass Index (per 5 kg/m²)	DNAm GrimAge	MetaboHealth	583	0.00 (-0.10;0.10)	0.95	1.64 (1.24;2.04)	3.44x10^-14	581	0.08 (0.01;0.16)	0.04	0.78 (0.48;1.08)	2.12x10^-06
RS protein set	Body Mass Index (per 5 kg/m²)	GDF15	MetaboHealth	583	0.11 (0.01;0.21)	0.04	1.82 (1.43;2.21)	6.00x10^-18	581	0.11 (0.02;0.21)	0.04	1.62 (1.23;2.01)	1.12x10^-14
RS protein set	Current smoking yes/no	ProtFI	GDF15	995	0.21 (0.06; 0.36)	0.01		2.80x10^-88	992	0.31 (0.19; 0.43)	1.60x10^-06		4.15x10^-117
RS protein set	Current smoking yes/no	ProtMort	GDF15	995	0.54 (0.42; 0.67)	4.40x10^-16		4.92x10^-147	992	0.57 (0.45; 0.68)	2.91x10^-20		8.42x10^-135
RS protein set	Current smoking yes/no	EN-CMB-FI	GDF15	995	0.37 (0.21; 0.52)	7.92x10^-06		1.98x10^-76	992	0.46 (0.33; 0.59)	7.69x10^-12		1.79x10^-98
RS protein set	Current smoking yes/no	FNN-CMB-FI	GDF15	995	0.36 (0.2; 0.52)	2.27x10^-05		1.39x10^-63	992	0.44 (0.31; 0.58)	8.99x10^-10		3.48x10^-77
RS protein set	Current smoking yes/no	EN-CMB-mort	GDF15	995	0.76 (0.62; 0.89)	5.71x10^-25		8.24x10^-100	992	0.76 (0.63; 0.89)	3.84x10^-27		5.72x10^-86
RS protein set	Current smoking yes/no	FNN-CMB-mort	GDF15	995	0.76 (0.61; 0.91)	7.83x10^-22		9.00x10^-70	992	0.76 (0.62; 0.91)	6.03x10^-23		2.12x10^-57
RS protein set	Current smoking yes/no	FNN-FFS-FI	GDF15	995	0.2 (0.04; 0.35)	0.02		1.42x10^-76	992	0.31 (0.18; 0.44)	7.26x10^-06		1.93x10^-96
RS protein set	Current smoking yes/no	FNN-FFS-mort	GDF15	995	0.59 (0.46; 0.73)	7.36x10^-17		2.55x10^-118	992	0.62 (0.5; 0.75)	5.86x10^-21		7.23x10^-104
RS protein set	Current smoking yes/no	MetaboHealth	GDF15	583	0.29 (0.07; 0.5)	0.02		1.41x10^-18	581	0.34 (0.13; 0.55)	3.12x10^-03		1.12x10^-14
RS protein set	Current smoking yes/no	DNAm Horvath	GDF15	583	-0.15 (-0.39; 0.08)	0.25		0.29	581	-0.12 (-0.36; 0.11)	0.35		1.00
RS protein set	Current smoking yes/no	DNAm Hannum	GDF15	583	-0.0 (-0.24; 0.23)	0.98		2.25x10^-04	581	0.01 (-0.2; 0.22)	0.95		0.10
RS protein set	Current smoking yes/no	DNAm GrimAge	GDF15	583	1.45 (1.27; 1.63)	7.39x10^-47		1.88x10^-18	581	1.47 (1.32; 1.63)	4.92x10^-58		6.16x10^-12
RS protein set	Body Mass Index (per 5 kg/m²)	ProtFI	GDF15	995	0.39 (0.34;0.44)	2.41x10^-44	2.74 (2.52;2.97)	1.48x10^-96	992	0.39 (0.34;0.44)	9.37x10^-54	2.90 (2.69;3.11)	4.15x10^-117
RS protein set	Body Mass Index (per 5 kg/m²)	ProtMort	GDF15	995	0.08 (0.03;0.12)	4.59x10^-03	3.58 (3.37;3.80)	1.55x10^-155	992	0.10 (0.06;0.14)	1.95x10^-05	3.03 (2.83;3.23)	8.42x10^-135
RS protein set	Body Mass Index (per 5 kg/m²)	EN-CMB-FI	GDF15	995	0.37 (0.31;0.42)	1.44x10^-36	2.63 (2.39;2.87)	4.24x10^-84	992	0.37 (0.32;0.42)	1.20x10^-45	2.71 (2.49;2.93)	1.79x10^-98
RS protein set	Body Mass Index (per 5 kg/m²)	FNN-CMB-FI	GDF15	995	0.35 (0.29;0.40)	1.63x10^-30	2.44 (2.19;2.69)	9.84x10^-69	992	0.35 (0.30;0.40)	2.51x10^-36	2.50 (2.26;2.74)	3.48x10^-77
RS protein set	Body Mass Index (per 5 kg/m²)	EN-CMB-mort	GDF15	995	0.02 (-0.04;0.07)	0.61	3.19 (2.95;3.43)	5.73x10^-111	992	0.05 (-0.00;0.10)	0.10	2.59 (2.36;2.82)	5.72x10^-86
RS protein set	Body Mass Index (per 5 kg/m²)	FNN-CMB-mort	GDF15	995	0.03 (-0.03;0.09)	0.43	2.81 (2.55;3.07)	9.76x10^-81	992	0.06 (0.00;0.11)	0.06	2.24 (1.99;2.49)	2.12x10^-57
RS protein set	Body Mass Index (per 5 kg/m²)	FNN-FFS-FI	GDF15	995	0.41 (0.35;0.46)	6.11x10^-45	2.57 (2.34;2.80)	5.81x10^-83	992	0.41 (0.36;0.45)	3.51x10^-52	2.70 (2.48;2.93)	1.93x10^-96
RS protein set	Body Mass Index (per 5 kg/m²)	FNN-FFS-mort	GDF15	995	0.09 (0.03;0.14)	2.42x10^-03	3.33 (3.10;3.56)	1.64x10^-127	992	0.11 (0.07;0.16)	6.54x10^-06	2.75 (2.53;2.97)	7.23x10^-104
RS protein set	Body Mass Index (per 5 kg/m²)	MetaboHealth	GDF15	583	0.25 (0.16;0.35)	5.17x10^-07	1.75 (1.38;2.12)	6.00x10^-18	581	0.27 (0.18;0.36)	8.38x10^-08	1.62 (1.24;2.01)	1.12x10^-14
RS protein set	Body Mass Index (per 5 kg/m²)	DNAm Horvath	GDF15	583	0.11 (0.00;0.21)	0.08	0.13 (-0.28;0.55)	0.60	581	0.09 (-0.02;0.19)	0.13	-0.00 (-0.44;0.43)	1.00
RS protein set	Body Mass Index (per 5 kg/m²)	DNAm Hannum	GDF15	583	0.07 (-0.04;0.17)	0.26	0.81 (0.40;1.22)	5.05x10^-04	581	0.06 (-0.04;0.15)	0.30	0.39 (-0.01;0.78)	0.10
RS protein set	Body Mass Index (per 5 kg/m²)	DNAm GrimAge	GDF15	583	0.02 (-0.08;0.11)	0.75	2.05 (1.67;2.42)	3.60x10^-23	581	0.09 (0.02;0.16)	0.02	1.09 (0.80;1.38)	6.16x10^-12
