# Supplementary material for: ProtFI, an efficient frailty-trained proteomics-based biomarker of aging, robustly predicts age-related decline
Source: Cell Rep Methods. 2026 Apr 10;6(5):101405. doi: 10.1016/j.crmeth.2026.101405 (PMC13198109; doi:10.1016/j.crmeth.2026.101405)
Supplement: Table S7. Highest correlated protein for the cardiometabolic panel with correlation coefficient, related to STAR Methods [file mmc4.csv]

Protein	Strongest correlated protein	Correlation coefficient
ACAN	ROR1	0.482807089284049
ACE2	ACY1	0.582062779222052
ACOX1	DIABLO	0.581293555600256
ACP5	PRCP	0.535288263962235
ACTA2	NPDC1	0.436180757075595
ACY1	ADH4	0.774083156876941
ADA2	VCAM1	0.593894103945249
ADAM15	CDH5	0.356457737411303
ADAMTS13	NOTCH1	0.363729190273813
ADAMTS16	CCDC80	0.338556753932074
ADGRE5	SEMA7A	0.651417161755569
ADGRG2	NTRK2	0.490211911230103
ADH4	GSTA1	0.824321870916627
AGXT	ADH4	0.689724296172423
AHCY	FADD	0.834371460791839
AK1	EIF4EBP1	0.815529251852708
AKR1C4	GSTA1	0.193888848786169
ALCAM	NOTCH1	0.671862127626969
ANG	RARRES2	0.494484243218877
ANGPTL1	LTBP2	0.390366409634313
ANGPTL3	EFEMP1	0.409281639326041
ANPEP	DPP4	0.539253770645222
ANXA4	FADD	0.933927759875599
AOC3	ITGB1	0.535870164406301
APLP1	SERPINE1	-0.484213906598806
APOM	PROC	0.472132080471411
ART3	IGFBP6	0.618405609370841
AXL	IL18BP	0.634845066698097
BAG6	SNX9	0.723533339231874
BLMH	KYAT1	0.577074937336938
BMP6	PDGFA	0.496019125337557
BOC	MSTN	0.330767803990811
BPIFB1	PLTP	0.281779193159298
C1QTNF1	VWF	0.460153552864329
C2	RARRES2	0.389583820768541
CA13	GRAP2	0.930827491208533
CA3	TGM2	0.584871600548998
CA4	EPHB4	0.35754347737396
CA5A	ADH4	0.663806061452186
CANT1	NECTIN2	0.647048503194047
CASP3	GRAP2	0.954881592094787
CBLIF	GDF15	0.189453847932207
CCDC80	COL6A3	0.573844659563793
CCL14	TIMP1	0.553472434249057
CCL15	CST3	0.437479431035266
CCL16	CST3	0.441761354222412
CCL18	RARRES2	0.475896604701501
CCL27	CCDC80	0.423764023549196
CCL5	PDGFA	0.765152452753245
CCN3	COL6A3	0.729798546734232
CD14	IL18BP	0.467214793149064
CD163	MARCO	0.640416057667442
CD209	NOTCH1	0.268293567158777
CD2AP	PLPBP	0.785559249020306
CD46	ESAM	0.72314717779148
CD69	SNAP23	0.928079890901103
CDH17	CDH5	0.31451894255242
CDH2	IGFBP7	0.455611918085809
CDH5	NOTCH1	0.618579039152365
CDH6	ROR1	0.547184230714511
CDHR5	GGH	0.326374977322898
CEACAM8	OLR1	0.603432923496696
CEBPB	NADK	0.48782951644041
CELA3A	CPB1	0.71304726507083
CEP43	USP8	0.856436243810627
CES1	ACY1	0.560647394316
CGREF1	FAM3C	0.540096629233538
CHEK2	HK2	0.283898882842629
CHIT1	IL18BP	0.17779895890427
CHL1	ITGB1	0.452216847808037
CHRDL2	THBS4	0.340151802625562
CLC	S100A11	0.511513507702528
CLEC1A	EPHB4	0.552854887691745
CLEC5A	NPDC1	0.415338932703075
CLTA	STK11	0.56261913373878
CLUL1	PLTP	0.414413350607029
CNDP1	IGFBP3	0.348992980187038
CNPY2	TIA1	0.26186146844486
CNST	DIABLO	0.880604426467659
CNTN1	ALCAM	0.516512519634852
COL18A1	CST3	0.683737177523899
COL1A1	SPP1	0.606849641543991
COL4A1	LTBP2	0.367595485632384
COL6A3	HSPG2	0.811757136432252
COMP	THBS4	0.643658004532301
COMT	CASP3	0.866274500565507
CPA1	CPB1	0.901189473992723
CPB1	CPA1	0.901189473992723
CR2	FCRL1	0.436493798077669
CRHR1	DUOX2	0.206583834188977
CRTAC1	COMP	0.332252746334812
CRX	RCOR1	0.0624080152332804
CST3	HSPG2	0.793980381695225
CTF1	TIA1	0.753427926623897
CTSB	IGFBP2	0.515594238497167
CTSH	CTSZ	0.238305129910174
CTSL	SEMA3F	0.452757007011435
CTSZ	IL18BP	0.561396706248598
CXCL16	COL6A3	0.427834981388422
CXCL5	CCL5	0.689247749019974
DCN	LTBP2	0.460292005094634
DCTPP1	LTBP2	0.449259364860379
DDC	ACY1	0.298501488790325
DIABLO	DOK2	0.91055047672573
DKK3	LTBP2	0.6077274471604
DLK1	CCN3	0.477471975912292
DNAJB8	CLTA	0.363609458727297
DOK2	PPP1R2	0.937390178306842
DPP4	ITGB1	0.596233911917927
DPP7	VSIR	0.525700909628926
DPT	HSPG2	0.583710897741005
DUOX2	CRHR1	0.206583834188977
EDIL3	LTBP2	0.276944968775647
EFEMP1	HSPG2	0.645565730468844
EGFR	MEGF9	0.4837214719166
EIF4EBP1	AK1	0.815529251852708
ENG	CDH5	0.600007021102712
ENPP2	ALCAM	0.539224064072972
ENTPD5	THPO	0.305199382772508
ENTPD6	DCN	0.259788320874919
EPHB4	IL18BP	0.635800527725265
EPHX2	CLTA	0.30551387081624
ESAM	CD46	0.72314717779148
F7	PROC	0.614960985763872
F9	F7	0.510034143821968
FABP2	FABP6	0.421355550453185
FABP4	LEP	0.700348795792045
FABP6	FABP2	0.421355550453185
FADD	PPP1R2	0.946822684447065
FAM3C	NPDC1	0.697147051213289
FAP	DPP4	0.474707127613512
FAS	CST3	0.468900933568227
FBP1	GSTA1	0.512111707548468
FCGR2A	CD163	0.310343865377996
FCGR3B	TNFRSF10C	0.324185787884263
FCN2	F9	0.311508297659494
FCRL1	CR2	0.436493798077669
FETUB	F7	0.369389131440579
FUCA1	GUSB	0.192992772037359
GAS6	ALCAM	0.518190759158165
GDF15	CST3	0.557270839779593
GDF2	ADGRG2	0.451635828366778
GGH	CTSZ	0.465927253263269
GH1	LPL	0.29827016822613
GHRL	APOM	0.282881837780079
GLO1	EIF4EBP1	0.683144310175289
GLRX	EIF4EBP1	0.727595623394851
GP1BA	PLXNB3	0.630168048879234
GP2	CELA3A	0.306101164172558
GPR37	CST3	0.470868918040046
GRAP2	PPP1R2	0.959515165937112
GRK5	USP8	0.487932839691845
GSTA1	ADH4	0.824321870916627
GUSB	ACY1	0.52602108908564
GYS1	DOK2	0.801722481033536
GZMH	ZBTB17	0.260907134363236
HEBP1	AK1	0.180277836879035
HK2	CHEK2	0.283898882842629
HMOX1	CTSL	0.308750949031744
HNRNPK	USP8	0.838886994706108
HSPB1	CA13	0.813149667821563
HSPG2	COL6A3	0.811757136432252
HYAL1	ITGB1	0.440162284963984
HYOU1	EPHB4	0.606236862978116
ICAM1	IL18BP	0.581120238127677
ICAM2	ENG	0.478429804334967
ICAM3	ITGB2	0.476636854861532
ICAM5	ICAM1	0.368457312340269
IGFBP1	SSC4D	-0.458571871694765
IGFBP2	CTSB	0.515594238497167
IGFBP3	PROC	0.420515031854882
IGFBP6	CST3	0.75067883202587
IGFBP7	COL6A3	0.502791605154164
IGFBPL1	HSPG2	0.484475846325378
IGSF8	VSIR	0.638415707615308
IL18BP	VCAM1	0.699984390340225
IL1RL1	ACE2	0.29291649959607
IL2RA	IL18BP	0.578993526542864
IL6R	VASN	0.315601586666159
IL6ST	NTRK2	0.6148468539241
IRAG2	WASF1	0.65615332569055
ITGB1	MCAM	0.677789174830104
ITGB1BP2	GRAP2	0.930512825869115
ITGB2	ADGRE5	0.559279966099598
ITIH3	IGFBP2	0.437844701435936
KIT	ITGB1	0.330559988471007
KITLG	ROR1	0.402273926226315
KYAT1	PLPBP	0.861192958309688
LACTB2	PPP1R2	0.94038945182947
LBP	RARRES2	0.357953628622394
LDLR	SSC5D	0.445164726894339
LEP	FABP4	0.700348795792045
LEPR	ADGRG2	0.452604475616342
LGALS1	NECTIN2	0.606466404886006
LGALS3	FABP4	0.432648880005834
LILRA5	LILRB1	0.433949091065298
LILRB1	LILRB2	0.581725795486889
LILRB2	LILRB1	0.581725795486889
LILRB5	TNFSF13B	0.166300255487464
LPL	ADGRG2	0.37387932803579
LRP11	THBD	0.635090391804225
LTBP2	NOTCH3	0.659107166124396
MARCO	CD163	0.640416057667442
MB	IGFBP6	0.517563940295587
MCAM	ITGB1	0.677789174830104
MCFD2	PPP1R2	0.879551165398323
MEGF9	EGFR	0.4837214719166
MEP1B	IGFBP2	-0.165489313084487
MET	EGFR	0.443328949203213
MFAP3	HK2	0.135718241262389
MFAP5	IGFBP6	0.636305544564465
MMP7	GDF15	0.37154780412596
MNDA	NADK	0.662743175137043
MPHOSPH8	PPP1R2	0.829364237555452
MSMB	IGFBP6	0.358503524010199
MSTN	ART3	0.463212971068016
MTPN	STK11	0.323736689784722
NADK	MNDA	0.662743175137043
NCAM1	MCAM	0.51303029515139
NECTIN2	CD46	0.671678094681724
NID1	PDGFA	0.650748244882492
NOTCH1	ALCAM	0.671862127626969
NOTCH3	LTBP2	0.659107166124396
NPDC1	CST3	0.700608742113061
NPPB	LTBP2	0.291774168435284
NPTXR	APLP1	0.426167809016465
NRCAM	NTRK2	0.5647735770783
NRP1	VCAM1	0.47975921098528
NTRK2	IL6ST	0.6148468539241
OLR1	CEACAM8	0.603432923496696
OSMR	ITGB1	0.485516938419318
PAG1	HNRNPK	0.484386529617573
PAM	NOTCH1	0.480946201008479
PCDH17	NRCAM	0.53372431285894
PCSK9	HYAL1	0.401702379262077
PDCD6	PLIN3	0.278427291725625
PDGFA	SERPINE1	0.897818737583689
PDGFRA	LTBP2	0.555581977815895
PDGFRB	NOTCH1	0.279494957407327
PEAR1	SCARF1	0.533195562253421
PGLYRP1	RETN	0.574233876019351
PILRB	IL18BP	0.445266256418064
PLA2G1B	CELA3A	0.632288168538141
PLA2G2A	ST6GAL1	0.308080455208588
PLAT	ACY1	0.462917323523916
PLIN3	ANXA4	0.814026939063963
PLPBP	LACTB2	0.908766868458844
PLTP	NOTCH3	0.473272209018831
PLXNB2	SEMA7A	0.521369074364523
PLXNB3	CD69	0.848657409881768
PM20D1	CHRDL2	0.0887442924770986
PON2	GUSB	0.259535748230561
PPIB	GRAP2	0.934673114303331
PPP1R2	GRAP2	0.959515165937112
PRCP	ACP5	0.535288263962235
PRKAR1A	DIABLO	0.860315850776173
PROC	F7	0.614960985763872
PRSS2	CPA1	0.817412607069745
PRSS27	ESAM	0.409217186367996
PTGDS	IGFBP6	0.734338045777587
PTN	SORT1	0.352971582359912
PTPRF	VASN	0.443184946928819
PTPRS	ROR1	0.505898370421429
QDPR	PLPBP	0.853392702854481
QPCT	RETN	0.471801959215918
RARRES2	TIMP1	0.589944799025685
RCOR1	ZBTB17	0.232502388992042
REG1A	REG1B	0.903076586547198
REG1B	REG1A	0.903076586547198
REG3A	REG1A	0.610124745059154
REN	GDF15	0.372839251145278
RETN	PGLYRP1	0.574233876019351
RNASE3	MNDA	0.590047438047533
RNASET2	ESAM	0.570527739737998
ROR1	THBD	0.650211262859922
S100A11	NADK	0.631746012512079
S100P	S100A11	0.48924678616376
SCARF1	CD69	0.769834750108465
SDC1	THBD	0.459849504686506
SDC4	PDGFA	0.618797092892066
SELE	ICAM2	0.461995426145655
SELP	PPIB	0.771161634026427
SEMA3F	NPDC1	0.62749475042703
SEMA7A	ADGRE5	0.651417161755569
SERPINA11	GDF2	0.434209311723057
SERPINB5	HK2	0.17549413860859
SERPINE1	PDGFA	0.897818737583689
SFTPD	AOC3	0.240971058411874
SIGLEC7	CD163	0.479371455982947
SIRPA	ALCAM	0.247781664938486
SLITRK6	ROR1	0.431249446809002
SNAP23	GRAP2	0.931571137782144
SNX9	PPP1R2	0.883031760483231
SORT1	PDGFA	0.67997400523669
SOST	NPDC1	0.417532155657064
SPARCL1	ITGB1	0.523934570406382
SPON2	COL6A3	0.612491909023613
SPP1	COL1A1	0.606849641543991
SSC4D	IGFBP1	-0.458571871694765
SSC5D	LDLR	0.445164726894339
ST6GAL1	RARRES2	0.582036475133464
STK11	LACTB2	0.871521227247464
STK4	PPP1R2	0.902813995067256
SUSD1	CD69	0.797145977225703
TCL1B	RCOR1	0.0838714791816686
TCN2	ST6GAL1	0.339407332148084
TFF3	GDF15	0.425648808155701
TFPI	RARRES2	0.498252675886895
TFRC	VCAM1	0.234071566127564
TGFBI	HYAL1	0.386049142226999
TGFBR3	ROR1	0.540455242994131
TGM2	AK1	0.594977793812135
THBD	ROR1	0.650211262859922
THBS4	COMP	0.643658004532301
THOP1	EIF4EBP1	0.656777802573049
THPO	PDGFA	0.645504684046849
TIA1	PPP1R2	0.92966071428643
TIE1	CDH5	0.377378159208024
TIMD4	CD163	0.454753380602161
TIMP1	CD46	0.691782708467956
TINAGL1	SEMA3F	0.477812619758233
TNC	VCAM1	0.332723078114028
TNF	IL18BP	0.475802150195821
TNFRSF10C	PGLYRP1	0.340149274352882
TNFSF13B	ICAM1	0.433900988732217
TNNI3	MB	0.180409606604948
TP53INP1	CLTA	0.17193156857942
TSHB	EGFR	0.0988873291046317
TSLP	HK2	0.109149947708116
TSPAN1	IGFBP6	0.230817335361927
TYMP	PPP1R2	0.866623811997868
TYRO3	IL6ST	0.53087229571389
UMOD	CST3	-0.32246465324519
USP8	PPP1R2	0.91619156707543
VAMP5	AGXT	0.337168767820362
VASN	AXL	0.548013775898866
VCAM1	IL18BP	0.699984390340225
VIM	MNDA	0.222580665251741
VSIR	DIABLO	0.804652927622807
VSTM2L	TIE1	0.373391504301836
VWF	C1QTNF1	0.460153552864329
WASF1	DOK2	0.864258429172787
XG	FABP4	0.556774388391744
ZBTB17	THOP1	0.480226197922792
